# Supplementary material for: Multisensory gamma stimulation enhances adult neurogenesis and improves cognitive function in male mice with Down Syndrome
Source: PLoS One. 2025 Apr 24;20(4):e0317428. doi: 10.1371/journal.pone.0317428 (PMC12021272; doi:10.1371/journal.pone.0317428)
Supplement: S1 Table A-B — (ZIP) [file pone.0317428.s012.zip › Table1/TableS1A.xlsx]

## Sheet: Sheet1
TableS1A: list of upregulated genes in neurons following 40Hz stimulation
cell.type	geneID	avg_log2FC	p_val_adj
Ex	mt-Co3	0.99477	3.73e-136
Ex	mt-Atp6	0.925868	1.66e-130
Ex	mt-Co2	0.80662	2.19e-107
Ex	mt-Co1	0.672884	6.48e-78
Ex	mt-Cytb	0.557291	8.44e-68
Ex	mt-Nd1	0.505281	4.49e-65
Ex	mt-Nd4	0.532004	9.55e-62
Ex	mt-Nd2	0.42868	5.09e-50
Ex	Cfap54	0.421662	5.16e-49
Ex	mt-Nd3	0.226131	5.04e-22
Ex	Hspa8	0.244062	2.14e-16
Ex	Ubb	0.204563	3.84e-16
Ex	Zfp592	0.228553	8.27e-15
Ex	Zfp804b	0.397922	4.06e-14
Ex	Hsp90aa1	0.238657	1.17e-13
Ex	Hsp90ab1	0.239488	6.37e-13
Ex	Kcnip4	0.103358	6.68e-13
Ex	Actb	0.227597	2.4e-12
Ex	Fth1	0.22284	2.36e-11
Ex	Lrba	0.190281	9.75e-10
Ex	Cntn4	0.123173	2.48e-09
Ex	Ano3	0.184615	4.42e-09
Ex	A830036E02Rik	0.194968	5.1e-09
Ex	Psap	0.201776	5.41e-09
Ex	Tuba4a	0.142551	1.32e-08
Ex	Tmsb4x	0.188373	2.5e-08
Ex	Atp5b	0.197288	5.18e-08
Ex	Il1rapl1	0.147998	6.92e-08
Ex	Pcsk1n	0.163916	1.22e-07
Ex	Tuba1a	0.137462	2.35e-07
Ex	Ddx24	0.173993	2.79e-07
Ex	9530026P05Rik	0.186623	4.75e-07
Ex	Gphn	0.127789	4.92e-07
Ex	Nkain2	0.143088	4.98e-07
Ex	Snhg14	0.121956	6.63e-07
Ex	Ccdc88a	0.162439	8.93e-07
Ex	Ttc3	0.109152	1.14e-06
Ex	Srsf7	0.158906	2.17e-06
Ex	Ndrg4	0.159069	2.8e-06
Ex	Cdh12	0.178817	7.12e-06
Ex	C1qtnf4	0.191523	7.83e-06
Ex	Eif2s3y	0.161748	8.18e-06
Ex	Aldoa	0.173562	8.9e-06
Ex	Ckb	0.16393	1.69e-05
Ex	Gm20754	0.123681	1.88e-05
Ex	Cnrip1	0.187134	1.89e-05
Ex	Actg1	0.144129	2.35e-05
Ex	Ndufa13	0.107339	3.15e-05
Ex	Dtnb	0.163178	3.34e-05
Ex	Gapdh	0.132165	3.83e-05
Ex	Calm1	0.146533	6.27e-05
Ex	Tshz3	0.240582	7.36e-05
Ex	Dpp10	0.250076	7.97e-05
Ex	Mdga2	0.0946225	0.000122892
Ex	Frrs1l	0.158897	0.0001258
Ex	Nrg1	0.150706	0.000126548
Ex	Ankib1	0.153512	0.000172676
Ex	Ndufs5	0.114477	0.000234359
Ex	Pcdh9	0.111546	0.000282936
Ex	A930015D03Rik	0.133959	0.000301902
Ex	2900097C17Rik	0.128986	0.000322476
Ex	Cadm2	0.101089	0.000359246
Ex	Tmem30a	0.160934	0.000374769
Ex	Serinc1	0.144879	0.000623238
Ex	Robo2	0.132184	0.000641243
Ex	Pgm2l1	0.164463	0.000773221
Ex	Mpc1	0.118292	0.000959864
Ex	Cds2	0.145933	0.000997053
Ex	Rock1	0.135959	0.00109263
Ex	Cox8a	0.136015	0.00130284
Ex	Csgalnact2	0.139644	0.00137255
Ex	Mbtd1	0.14293	0.00144078
Ex	Ankrd12	0.141816	0.00163792
Ex	Baz1b	0.163329	0.00176996
Ex	Srsf11	0.132086	0.00188188
Ex	Nptn	0.126034	0.00204632
Ex	Zfp933	0.105954	0.00221291
Ex	Nfat5	0.150414	0.00326027
Ex	Rab14	0.125153	0.00404587
Ex	Rplp1	0.131139	0.0055837
Ex	Pnmal2	0.131988	0.00587486
Ex	Camk2b	0.133835	0.00728031
Ex	Fancl	0.116173	0.00774235
Ex	Sec61a2	0.14381	0.00806683
Ex	Pebp1	0.123741	0.00835606
Ex	Mkln1	0.129348	0.00906
Ex	Cdk9	0.154995	0.0112409
Ex	Syt11	0.132148	0.0112703
Ex	Rpl13	0.123369	0.0116641
Ex	Zfp729a	0.118041	0.0146373
Ex	Ecpas	0.126579	0.0146637
Ex	Tubb4a	0.109015	0.0148047
Ex	Usp9x	0.132749	0.0157551
Ex	Fut8	0.154396	0.0161446
Ex	Kansl1	0.10857	0.0162691
Ex	Ppib	0.128554	0.0184793
Ex	Atp6v0c	0.13602	0.0185268
Ex	Gpm6a	0.0973575	0.0193627
Ex	Rfx7	0.145149	0.0194672
Ex	Csmd3	0.0943559	0.0199921
Ex	Tubb2a	0.110743	0.0217036
Ex	Akap11	0.145493	0.0221787
Ex	Luc7l3	0.109957	0.0324507
Ex	Syt17	0.138371	0.0371642
Ex	Ccdc85a	0.115132	0.0405332
Ex	Ly6h	0.122332	0.0410139
Ex	Ssbp4	0.1134	0.0446555
Ex	Nsg2	0.135797	0.0453028
In	mt-Co33	0.865654	1.6e-30
In	mt-Atp63	0.826163	1.61e-28
In	mt-Co23	0.80211	2.43e-24
In	mt-Cytb2	0.627568	3.38e-20
In	mt-Nd11	0.493013	8.4e-14
In	mt-Nd41	0.469477	7.54e-11
In	mt-Co13	0.476864	3.21e-09
In	Hspa83	0.35548	3.68e-06
In	mt-Nd21	0.30368	0.000118601
In	Zfp5923	0.32417	0.00534855
In	Snhg143	0.15418	0.0146391
In	Fth13	0.302034	0.0298639
