# Supplementary material for: Multisensory gamma stimulation enhances adult neurogenesis and improves cognitive function in male mice with Down Syndrome
Source: PLoS One. 2025 Apr 24;20(4):e0317428. doi: 10.1371/journal.pone.0317428 (PMC12021272; doi:10.1371/journal.pone.0317428)
Supplement: S1 Table A-B — (ZIP) [file pone.0317428.s012.zip › Table1/TableS1B.xlsx]

## Sheet: Sheet1
TableS1B: list of downregulated genes in neurons following 40Hz stimulation
cell.type	geneID	avg_log2FC	p_val_adj
Ex	Malat1	-0.414965	0
Ex	Clk1	-0.375948	4.77e-51
Ex	Gm20642	-0.361722	6.18e-44
Ex	Brd9	-0.350712	6.34e-37
Ex	Pigk	-0.280348	1.51e-30
Ex	Prpf4b	-0.292681	5.94e-28
Ex	Dync1i2	-0.245853	5.25e-23
Ex	Agrp	-0.25499	6.29e-18
Ex	Fgfr2	-0.226225	1.64e-17
Ex	Cnot3	-0.228298	7.88e-17
Ex	Gm50250	-0.236526	4.19e-16
Ex	Gm10848	-0.240652	1.37e-15
Ex	Pabpc4	-0.226075	2.35e-15
Ex	4930419G24Rik	-0.29372	5e-15
Ex	Ddx5	-0.177762	8.25e-13
Ex	Lrtm1	-0.220211	9.17e-13
Ex	Cacna1d	-0.180554	1.32e-12
Ex	Glp2r	-0.219519	1.74e-12
Ex	Gm42439	-0.228694	9.54e-12
Ex	1500035N22Rik	-0.220767	9.69e-12
Ex	Btbd9	-0.171358	1.87e-11
Ex	Gm15810	-0.166119	2.27e-11
Ex	Gria1	-0.134116	2.63e-11
Ex	Gm44151	-0.194504	2.35e-10
Ex	Gm49961	-0.219001	2.37e-10
Ex	Taf1d	-0.210165	6.29e-10
Ex	C1ql3	-0.254445	1.11e-09
Ex	Snrnp70	-0.163965	9.72e-09
Ex	Zfp608	-0.189589	2.78e-08
Ex	Gm29587	-0.126115	2.87e-08
Ex	Eml6	-0.144114	4.72e-08
Ex	Gm15414	-0.186234	8.52e-08
Ex	Timm44	-0.186376	1.35e-07
Ex	Iqgap2	-0.176866	2.41e-07
Ex	Nme7	-0.194485	2.9e-07
Ex	Leng9	-0.14977	4.97e-07
Ex	Gm44257	-0.182226	1.28e-06
Ex	Ank3	-0.0905584	1.77e-06
Ex	Pcsk2	-0.144981	2.17e-06
Ex	A530046M15Rik	-0.155337	2.64e-06
Ex	Fndc9	-0.17899	3.16e-06
Ex	E530011L22Rik	-0.135988	4.51e-06
Ex	Tmem181a	-0.158771	5.85e-06
Ex	Gm29237	-0.129999	7.83e-06
Ex	1700007F19Rik	-0.164884	1.05e-05
Ex	Gm15594	-0.149571	1.07e-05
Ex	Zmym1	-0.189026	1.1e-05
Ex	Grin2b	-0.0857216	2.2e-05
Ex	Rnf121	-0.165867	2.43e-05
Ex	Lrrc4	-0.16314	3.47e-05
Ex	Gm36975	-0.164972	3.55e-05
Ex	Pex3	-0.136081	5.41e-05
Ex	Tmem243	-0.154423	5.43e-05
Ex	Gm13269	-0.167591	6.4e-05
Ex	9630028H03Rik	-0.157393	7.84e-05
Ex	Sorbs2os	-0.155998	7.87e-05
Ex	1700109K24Rik	-0.186171	8.13e-05
Ex	Msra	-0.116459	8.66e-05
Ex	Meg3	-0.138355	9.13e-05
Ex	Cpt1c	-0.161093	0.000108937
Ex	1700111E14Rik	-0.161615	0.000176113
Ex	Nisch	-0.157174	0.000354794
Ex	Gm19461	-0.110429	0.000361599
Ex	Fntb	-0.158217	0.000393552
Ex	Cul4a	-0.147951	0.000426444
Ex	Auts2	-0.112633	0.000434992
Ex	Gm35188	-0.158739	0.000619583
Ex	Gm49179	-0.115002	0.000684778
Ex	Gm12296	-0.148434	0.000825339
Ex	Gm47591	-0.15108	0.00114982
Ex	Grin2a	-0.0912301	0.00132163
Ex	Ptprn	-0.116716	0.00142749
Ex	Ahcyl2	-0.0106063	0.00176636
Ex	Rbm28	-0.164927	0.00184098
Ex	Nudt5	-0.146028	0.00218478
Ex	AC149090.1	-0.175131	0.00332658
Ex	Slc35f4	-0.168866	0.0033854
Ex	Enox1	-0.0864049	0.00351095
Ex	5330438D12Rik	-0.139357	0.00355901
Ex	1600010M07Rik	-0.134144	0.00435622
Ex	Slc25a26	-0.131402	0.00628753
Ex	Cacna1c	-0.111517	0.00830747
Ex	Trpc4	-0.147089	0.00988937
Ex	Gm15496	-0.115822	0.011455
Ex	Rbfox1	-0.0531923	0.0123065
Ex	Glt1d1	-0.101326	0.0141378
Ex	Kirrel3	-0.201648	0.0145203
Ex	Usp50	-0.127665	0.0145484
Ex	Nrp1	-0.124397	0.0164132
Ex	Gm21798	-0.0932551	0.0164804
Ex	Gm48512	-0.146136	0.0191992
Ex	Gm48321	-0.124993	0.0202323
Ex	Inhba	-0.12762	0.0210548
Ex	Pex5l	-0.15008	0.0225859
Ex	Gm38134	-0.11395	0.0289898
Ex	A330015K06Rik	-0.16793	0.0293783
Ex	Gm28376	-0.142243	0.0297783
Ex	Ascc2	-0.13125	0.0301575
Ex	Nmt1	-0.143831	0.0323193
Ex	6530403H02Rik	-0.198388	0.0339144
Ex	Otud7a	-0.0927201	0.0368436
Ex	Gm43376	-0.124478	0.0409683
Ex	4921539H07Rik	-0.235334	0.0444309
Ex	Prkag2	-0.115538	0.0481891
In	Malat13	-0.478659	4.15e-102
In	Brd93	-0.359157	1.44e-08
In	Prpf4b3	-0.379518	2.36e-08
In	Gm206422	-0.311468	0.000148911
In	Meg33	-0.132679	0.000365954
In	Clk13	-0.260104	0.000553322
In	Eml63	-0.258815	0.000589229
In	Pabpc41	-0.270178	0.00291248
In	Ddx53	-0.261409	0.00756044
In	Grip1os2	-0.286436	0.0251452
