# Supplementary material for: Multisensory gamma stimulation enhances adult neurogenesis and improves cognitive function in male mice with Down Syndrome
Source: PLoS One. 2025 Apr 24;20(4):e0317428. doi: 10.1371/journal.pone.0317428 (PMC12021272; doi:10.1371/journal.pone.0317428)
Supplement: S2 Table — (XLSX) [file pone.0317428.s013.xlsx]

## Sheet: Sheet1
Table S2: Gene enrichment analysis of the upregulated genes with Synaptic genes
GO term ID	GO domain	GO term name	GO term name - hierarchical structure	GO parent term ID	GSEA p-value	FDR
GO:0045202	CC	synapse	synapse		0.00211729	0.00423458
GO:0097060	CC	synaptic membrane	├─ synaptic membrane	GO:0045202
GO:0099243	CC	extrinsic component of synaptic membrane	│ ├─ extrinsic component of synaptic membrane	GO:0097060
GO:0099699	CC	integral component of synaptic membrane	│ └─ integral component of synaptic membrane	GO:0097060
GO:0098793	CC	presynapse	├─ presynapse	GO:0045202	0.00144905	0.00386414
GO:0099523	CC	presynaptic cytosol	│ ├─ presynaptic cytosol	GO:0098793
GO:0099569	CC	presynaptic cytoskeleton	│ ├─ presynaptic cytoskeleton	GO:0098793
GO:0099182	CC	presynaptic intermediate filament cytoskeleton	│ │ ├─ presynaptic intermediate filament cytoskeleton	GO:0099569
