# Supplementary material for: Multisensory gamma stimulation enhances adult neurogenesis and improves cognitive function in male mice with Down Syndrome
Source: PLoS One. 2025 Apr 24;20(4):e0317428. doi: 10.1371/journal.pone.0317428 (PMC12021272; doi:10.1371/journal.pone.0317428)
Supplement: S3 Table A-B — (ZIP) [file pone.0317428.s014.zip › Table3/TableS3A.xlsx]

## Sheet: Sheet1
TableS3A: list of downregulated in mouse DS compared to WT, bulk RNAseq
Gene	log2FoldChange	pvalue	padj	symbol
ENSMUSG00000070343	-0.806719	1.85e-27	1.73e-23	Gm10288
ENSMUSG00000028675	-0.518566	7.39e-27	4.6e-23	Pnrc2
ENSMUSG00000100862	-0.817084	1.76e-24	5.49e-21	Gm10925
ENSMUSG00000101795	-0.395814	1.17e-17	1.5e-14	Gm5835
ENSMUSG00000067736	-0.748145	2.31e-15	1.66e-12	Gm10222
ENSMUSG00000031202	-0.354647	8.34e-15	5.37e-12	Rab39b
ENSMUSG00000029211	-0.276459	1.32e-13	6.31e-11	Gabra4
ENSMUSG00000014905	-0.327763	2.13e-13	9.06e-11	Dnajb9
ENSMUSG00000033184	-0.33738	2.62e-13	1.09e-10	Tmed7
ENSMUSG00000035133	-0.383678	3.72e-13	1.51e-10	Arhgap5
ENSMUSG00000073131	-0.391027	7.13e-13	2.77e-10	Vma21
ENSMUSG00000071267	-0.385781	1.7e-12	5.88e-10	Zfp942
ENSMUSG00000098238	-0.93119	2.29e-12	7.76e-10	Gm8756
ENSMUSG00000057113	-0.26486	3.76e-12	1.19e-09	Npm1
ENSMUSG00000028124	-0.249997	4.54e-12	1.39e-09	Gclm
ENSMUSG00000043881	-0.359749	6.2e-12	1.84e-09	Kbtbd7
ENSMUSG00000118140	-0.471855	7.68e-12	2.21e-09	Gm4949
ENSMUSG00000019877	-0.236337	8.34e-12	2.36e-09	Serinc1
ENSMUSG00000053347	-0.307214	1.87e-11	5.14e-09	Zfp943
ENSMUSG00000031517	-0.245668	2.43e-11	6.48e-09	Gpm6a
ENSMUSG00000013662	-0.197115	5.88e-11	1.5e-08	Atad1
ENSMUSG00000028222	-0.301023	6.02e-11	1.5e-08	Calb1
ENSMUSG00000117972	-1.45024	9.25e-11	2.16e-08	Gm6813
ENSMUSG00000099377	-0.599154	1.18e-10	2.62e-08	Gm6159
ENSMUSG00000064357	-0.753199	1.41e-10	3.02e-08	ATP6
ENSMUSG00000021302	-0.243889	2.76e-10	5.66e-08	Ggps1
ENSMUSG00000062931	-0.292828	4.02e-10	7.73e-08	Zfp938
ENSMUSG00000050890	-0.292337	4.17e-10	7.94e-08	Pdik1l
ENSMUSG00000081051	-0.502957	5.41e-10	9.81e-08	Gm15427
ENSMUSG00000040710	-0.342971	9.3e-10	1.55e-07	St8sia4
ENSMUSG00000058093	-0.355287	9.54e-10	1.56e-07	Zfp729b
ENSMUSG00000032925	-0.382753	1.03e-09	1.68e-07	Itgbl1
ENSMUSG00000022698	-0.296473	1.37e-09	2.16e-07	Naa50
ENSMUSG00000030393	-0.231604	1.49e-09	2.28e-07	Zik1
ENSMUSG00000052681	-0.228768	1.48e-09	2.28e-07	Rap1b
ENSMUSG00000008892	-0.187147	1.93e-09	2.88e-07	Vdac3
ENSMUSG00000110275	-0.40614	2e-09	2.96e-07	Gm5905
ENSMUSG00000039704	-0.266883	2.15e-09	3.16e-07	Lmbrd2
ENSMUSG00000026730	-0.442294	2.71e-09	3.92e-07	Pter
ENSMUSG00000031201	-0.274594	2.74e-09	3.94e-07	Brcc3
ENSMUSG00000036353	-0.356094	2.8e-09	3.99e-07	P2ry12
ENSMUSG00000000266	-0.255603	3.6e-09	5.06e-07	Mid2
ENSMUSG00000022811	-0.216665	4.02e-09	5.51e-07	Zfp148
ENSMUSG00000021537	-0.264493	4.82e-09	6.58e-07	Cetn3
ENSMUSG00000083692	-0.474188	5.07e-09	6.86e-07	Gm9575
ENSMUSG00000025551	-0.205564	5.61e-09	7.53e-07	Fgf14
ENSMUSG00000021520	-0.265369	6.02e-09	7.92e-07	Uqcrb
ENSMUSG00000039968	-0.352206	7.73e-09	9.83e-07	Rsbn1l
ENSMUSG00000026739	-0.285996	9.98e-09	1.22e-06	Bmi1
ENSMUSG00000042271	-0.229856	1.24e-08	1.44e-06	Nxt2
ENSMUSG00000072969	-0.277488	1.24e-08	1.44e-06	Armcx5
ENSMUSG00000079043	-0.412606	1.24e-08	1.44e-06	Fastkd5
ENSMUSG00000027706	-0.162869	1.29e-08	1.49e-06	Sec62
ENSMUSG00000020130	-0.217537	1.55e-08	1.73e-06	Tbc1d15
ENSMUSG00000066324	-0.236814	1.61e-08	1.78e-06	Bpnt2
ENSMUSG00000021796	-0.188655	1.68e-08	1.85e-06	Bmpr1a
ENSMUSG00000020659	-0.270512	1.75e-08	1.91e-06	Cbll1
ENSMUSG00000066735	-0.160784	1.77e-08	1.92e-06	Vkorc1l1
ENSMUSG00000031703	-0.199109	1.92e-08	2.06e-06	Itfg1
ENSMUSG00000025040	-0.258221	1.94e-08	2.07e-06	Fundc1
ENSMUSG00000020594	-0.164258	1.95e-08	2.07e-06	Pum2
ENSMUSG00000028410	-0.228001	2.17e-08	2.29e-06	Dnaja1
ENSMUSG00000086583	-0.37648	2.19e-08	2.3e-06	Gm15500
ENSMUSG00000114003	-0.599587	2.48e-08	2.56e-06	Gm9616
ENSMUSG00000015882	-0.411516	2.75e-08	2.81e-06	Lcorl
ENSMUSG00000000581	-0.287015	2.83e-08	2.86e-06	C1d
ENSMUSG00000015749	-0.244652	2.99e-08	3e-06	Anp32e
ENSMUSG00000002459	-0.282231	3.43e-08	3.36e-06	Rgs20
ENSMUSG00000071281	-0.267031	3.66e-08	3.56e-06	Zfp65
ENSMUSG00000038174	-0.349076	3.87e-08	3.73e-06	Fam126b
ENSMUSG00000068798	-0.263337	4.17e-08	3.97e-06	Rap1a
ENSMUSG00000031342	-0.211705	4.3e-08	4.08e-06	Gpm6b
ENSMUSG00000027428	-0.156354	4.75e-08	4.44e-06	Rbbp9
ENSMUSG00000022205	-0.206311	5.07e-08	4.66e-06	Sub1
ENSMUSG00000045180	-0.176125	5.28e-08	4.83e-06	Shroom2
ENSMUSG00000114488	-0.266511	6.38e-08	5.67e-06	Gm5802
ENSMUSG00000048249	-0.221387	6.47e-08	5.7e-06	Crebrf
ENSMUSG00000074165	-0.235466	7.19e-08	6.25e-06	Zfp788
ENSMUSG00000052372	-0.340114	7.27e-08	6.29e-06	Il1rapl1
ENSMUSG00000044807	-0.221973	8.65e-08	7.34e-06	Zfp354c
ENSMUSG00000074925	-0.547182	8.71e-08	7.34e-06	Ptar1
ENSMUSG00000030265	-0.262697	9.17e-08	7.68e-06	Kras
ENSMUSG00000021238	-0.239971	9.37e-08	7.81e-06	Aldh6a1
ENSMUSG00000073062	-0.396367	1.01e-07	8.29e-06	Zxdb
ENSMUSG00000022255	-0.210296	1.09e-07	8.87e-06	Mtdh
ENSMUSG00000029088	-0.219317	1.09e-07	8.87e-06	Kcnip4
ENSMUSG00000007682	-0.377659	1.12e-07	9.04e-06	Dio2
ENSMUSG00000049321	-0.253344	1.14e-07	9.2e-06	Zfp2
ENSMUSG00000089824	-0.306979	1.19e-07	9.51e-06	Rbm12
ENSMUSG00000022253	-0.219405	1.21e-07	9.55e-06	Nadk2
ENSMUSG00000040452	-0.347306	1.2e-07	9.55e-06	Cdh12
ENSMUSG00000071660	-0.208715	1.24e-07	9.76e-06	Ttc9c
ENSMUSG00000020436	-0.293291	1.34e-07	1.04e-05	Gabrg2
ENSMUSG00000027109	-0.220309	1.35e-07	1.04e-05	Sp3
ENSMUSG00000033863	-0.372925	1.38e-07	1.06e-05	Klf9
ENSMUSG00000058291	-0.233499	1.38e-07	1.06e-05	Zfp68
ENSMUSG00000060904	-0.17264	1.4e-07	1.06e-05	Arl1
ENSMUSG00000060743	-0.245779	1.52e-07	1.14e-05	H3f3a
ENSMUSG00000040167	-0.750736	1.58e-07	1.18e-05	Ikzf5
ENSMUSG00000051469	-0.251751	1.85e-07	1.35e-05	Zfp24
ENSMUSG00000064360	-0.943174	2.13e-07	1.52e-05	ND3
ENSMUSG00000094483	-0.253407	2.3e-07	1.63e-05	Purb
ENSMUSG00000028005	-0.152486	2.58e-07	1.79e-05	Gucy1b1
ENSMUSG00000025104	-0.171807	2.67e-07	1.83e-05	Hdgfl3
ENSMUSG00000064341	-0.42425	2.99e-07	2.03e-05	ND1
ENSMUSG00000073514	-0.350184	3.09e-07	2.08e-05	Dok6
ENSMUSG00000028212	-0.37105	3.12e-07	2.1e-05	Ccne2
ENSMUSG00000040321	-0.171186	3.14e-07	2.1e-05	Zfp770
ENSMUSG00000034724	-0.275388	3.31e-07	2.2e-05	Cnot6l
ENSMUSG00000046311	-0.229822	3.42e-07	2.26e-05	Zfp62
ENSMUSG00000022342	-0.281915	3.5e-07	2.3e-05	Kcnv1
ENSMUSG00000063047	-0.259706	3.59e-07	2.35e-05	Zfp780b
ENSMUSG00000025894	-0.209084	3.74e-07	2.43e-05	Aasdhppt
ENSMUSG00000063800	-0.211224	3.77e-07	2.43e-05	Prpf38a
ENSMUSG00000082229	-0.22643	3.77e-07	2.43e-05	Nap1l2
ENSMUSG00000024276	-0.274048	4.05e-07	2.54e-05	Zfp397
ENSMUSG00000035150	-0.194044	4.04e-07	2.54e-05	Eif2s3x
ENSMUSG00000078134	-0.56064	4.04e-07	2.54e-05	Srsf3-ps
ENSMUSG00000090641	-0.316442	4.05e-07	2.54e-05	Zfp712
ENSMUSG00000022378	-0.132884	4.36e-07	2.71e-05	Cyrib
ENSMUSG00000027746	-0.177333	4.37e-07	2.71e-05	Ufm1
ENSMUSG00000041685	-0.292594	4.36e-07	2.71e-05	Fcho2
ENSMUSG00000063406	-0.390295	4.38e-07	2.71e-05	Tmed5
ENSMUSG00000058258	-0.485942	5.17e-07	3.15e-05	Idi1
ENSMUSG00000040151	-0.16128	5.19e-07	3.16e-05	Hs2st1
ENSMUSG00000005360	-0.214126	5.26e-07	3.17e-05	Slc1a3
ENSMUSG00000031591	-0.194611	5.34e-07	3.17e-05	Asah1
ENSMUSG00000035171	-0.202336	5.3e-07	3.17e-05	1110059E24Rik
ENSMUSG00000054162	-0.352302	5.29e-07	3.17e-05	Spock3
ENSMUSG00000031600	-0.19584	6.03e-07	3.54e-05	Vps37a
ENSMUSG00000046873	-0.160143	6.21e-07	3.62e-05	Mbtps2
ENSMUSG00000021712	-0.235808	6.3e-07	3.66e-05	Trim23
ENSMUSG00000042396	-0.207866	6.3e-07	3.66e-05	Rbm7
ENSMUSG00000073792	-0.284571	6.8e-07	3.92e-05	Alg6
ENSMUSG00000028883	-0.493483	7.03e-07	4e-05	Sema3a
ENSMUSG00000105879	-0.532403	7.14e-07	4.05e-05	Gm6204
ENSMUSG00000020273	-0.215518	7.87e-07	4.39e-05	Papolg
ENSMUSG00000021327	-0.190488	7.92e-07	4.4e-05	Zkscan3
ENSMUSG00000090935	-0.194577	8.3e-07	4.59e-05	Synj2bp
ENSMUSG00000024109	-0.300651	8.33e-07	4.59e-05	Nrxn1
ENSMUSG00000089862	-0.190371	8.79e-07	4.8e-05	Umad1
ENSMUSG00000030643	-0.256898	8.9e-07	4.85e-05	Rab30
ENSMUSG00000032932	-0.225843	9.04e-07	4.91e-05	Hspa13
ENSMUSG00000094441	-0.407498	9.33e-07	5.05e-05	Zfp955a
ENSMUSG00000111966	-0.470792	9.61e-07	5.18e-05	Gm5781
ENSMUSG00000046679	-0.204464	1.04e-06	5.54e-05	C87436
ENSMUSG00000021832	-0.162529	1.05e-06	5.56e-05	Psmc6
ENSMUSG00000028156	-0.198779	1.09e-06	5.73e-05	Eif4e
ENSMUSG00000064115	-0.355791	1.09e-06	5.73e-05	Cadm2
ENSMUSG00000057835	-0.383253	1.1e-06	5.76e-05	Zfp119a
ENSMUSG00000028389	-0.202659	1.11e-06	5.78e-05	Zfp37
ENSMUSG00000071266	-0.318286	1.14e-06	5.9e-05	Zfp946
ENSMUSG00000036438	-0.175141	1.16e-06	5.96e-05	Calm2
ENSMUSG00000025531	-0.222279	1.18e-06	6.04e-05	Chm
ENSMUSG00000054604	-0.194212	1.26e-06	6.37e-05	Cggbp1
ENSMUSG00000022339	-0.209956	1.32e-06	6.67e-05	Ebag9
ENSMUSG00000044501	-0.432699	1.34e-06	6.74e-05	Zfp758
ENSMUSG00000040022	-0.20807	1.35e-06	6.78e-05	Rab11fip2
ENSMUSG00000000605	-0.138056	1.36e-06	6.83e-05	Clcn4
ENSMUSG00000003131	-0.111321	1.52e-06	7.51e-05	Pafah1b2
ENSMUSG00000032397	-0.276382	1.57e-06	7.78e-05	Tipin
ENSMUSG00000061272	-0.576081	1.61e-06	7.91e-05	Gm14173
ENSMUSG00000000568	-0.17019	1.67e-06	8.12e-05	Hnrnpd
ENSMUSG00000040037	-0.193778	1.66e-06	8.12e-05	Negr1
ENSMUSG00000081895	-0.446152	1.67e-06	8.12e-05	Rpl17-ps10
ENSMUSG00000003929	-0.244396	1.68e-06	8.12e-05	Zfp81
ENSMUSG00000022314	-0.146074	1.68e-06	8.12e-05	Rad21
ENSMUSG00000031601	-0.223987	1.68e-06	8.12e-05	Cnot7
ENSMUSG00000025903	-0.418278	1.71e-06	8.21e-05	Lypla1
ENSMUSG00000034723	-0.155206	1.75e-06	8.36e-05	Tmx4
ENSMUSG00000028020	-0.225027	1.86e-06	8.83e-05	Glrb
ENSMUSG00000032328	-0.188626	1.96e-06	9.22e-05	Tmem30a
ENSMUSG00000031631	-0.179739	2.18e-06	0.00010189	Cfap97
ENSMUSG00000017776	-0.128337	2.2e-06	0.00010219	Crk
ENSMUSG00000063362	-0.1555	2.2e-06	0.00010219	Alg11
ENSMUSG00000064356	-1.20823	2.19e-06	0.00010219	ATP8
ENSMUSG00000028211	-0.475073	2.21e-06	0.00010261	Trp53inp1
ENSMUSG00000033964	-0.279217	2.3e-06	0.00010635	Zbtb41
ENSMUSG00000051223	-0.199707	2.31e-06	0.00010676	Bzw1
ENSMUSG00000028098	-0.145211	2.33e-06	0.00010684	Rnf115
ENSMUSG00000081332	-1.49805	2.34e-06	0.0001071	Gm12664
ENSMUSG00000040118	-0.214503	2.37e-06	0.00010818	Cacna2d1
ENSMUSG00000041483	-0.228389	2.46e-06	0.00011145	Zfp281
ENSMUSG00000024479	-0.261863	2.49e-06	0.00011225	Mal2
ENSMUSG00000050029	-0.267293	2.49e-06	0.00011225	Rap2c
ENSMUSG00000060002	-0.314175	2.5e-06	0.00011268	Chpt1
ENSMUSG00000028698	-0.292799	2.59e-06	0.00011612	Pik3r3
ENSMUSG00000060988	-0.335984	2.81e-06	0.00012474	Galnt13
ENSMUSG00000030671	-0.25999	2.82e-06	0.00012494	Pde3b
ENSMUSG00000045210	-0.219966	2.83e-06	0.00012528	Vcpip1
ENSMUSG00000027808	-0.16056	2.93e-06	0.00012849	Serp1
ENSMUSG00000020460	-0.484341	3.07e-06	0.0001336	Rps27a
ENSMUSG00000036977	-0.23609	3.1e-06	0.00013473	Anapc10
ENSMUSG00000021816	-0.206397	3.31e-06	0.00014267	Ppp3cb
ENSMUSG00000079658	-0.246475	3.34e-06	0.00014335	Eloc
ENSMUSG00000021510	-0.226993	3.63e-06	0.00015522	Zfp729a
ENSMUSG00000052726	-0.334099	3.66e-06	0.00015622	Kcnt2
ENSMUSG00000096433	-0.341176	3.89e-06	0.00016456	Zfp994
ENSMUSG00000046699	-0.304006	3.95e-06	0.00016599	Slitrk4
ENSMUSG00000073639	-0.188441	4.01e-06	0.00016815	Rab18
ENSMUSG00000030795	-0.175302	4.1e-06	0.00017127	Fus
ENSMUSG00000031333	-0.220826	4.16e-06	0.0001733	Abcb7
ENSMUSG00000021669	-0.202938	4.22e-06	0.0001742	Cert1
ENSMUSG00000026484	-0.251565	4.3e-06	0.00017715	Rnf2
ENSMUSG00000071415	-0.232576	4.39e-06	0.0001804	Rpl23
ENSMUSG00000095432	-0.269703	4.41e-06	0.00018119	Zfp748
ENSMUSG00000074093	-0.193748	4.44e-06	0.00018182	Svip
ENSMUSG00000068134	-0.297237	4.63e-06	0.00018833	Zfp120
ENSMUSG00000033186	-0.317584	4.67e-06	0.00018851	Mzt1
ENSMUSG00000032253	-0.298091	4.9e-06	0.00019607	Phip
ENSMUSG00000026058	-0.399517	5.54e-06	0.00021933	Khdrbs2
ENSMUSG00000031309	-0.196911	5.54e-06	0.00021933	Rps6ka3
ENSMUSG00000070709	-0.319917	5.6e-06	0.00022125	Zfp974
ENSMUSG00000025321	-0.334556	5.72e-06	0.00022544	Itgb8
ENSMUSG00000058799	-0.145632	6.13e-06	0.00024055	Nap1l1
ENSMUSG00000056004	-0.283538	6.22e-06	0.00024309	Elapor2
ENSMUSG00000001175	-0.136338	6.29e-06	0.00024518	Calm1
ENSMUSG00000025626	-0.239808	6.34e-06	0.00024675	Phf6
ENSMUSG00000060427	-0.247783	6.37e-06	0.0002473	Zfp868
ENSMUSG00000038535	-0.291172	6.41e-06	0.0002474	Zfp280d
ENSMUSG00000059811	-0.119978	6.49e-06	0.00024979	Atl2
ENSMUSG00000031197	-0.197806	6.59e-06	0.00025283	Vbp1
ENSMUSG00000052581	-0.270601	6.61e-06	0.00025305	Lrrtm4
ENSMUSG00000032423	-0.292012	6.98e-06	0.00026434	Syncrip
ENSMUSG00000117468	-0.502133	7.47e-06	0.00028017	Gm7059
ENSMUSG00000020300	-0.309158	7.59e-06	0.00028402	Cpeb4
ENSMUSG00000056579	-0.197026	7.6e-06	0.00028402	Tug1
ENSMUSG00000073565	-0.471716	8.38e-06	0.00031062	Prr16
ENSMUSG00000027351	-0.23476	8.48e-06	0.00031293	Spred1
ENSMUSG00000031292	-0.182788	9.17e-06	0.00033318	Cdkl5
ENSMUSG00000026384	-0.297323	9.19e-06	0.00033341	Ptpn4
ENSMUSG00000001891	-0.190149	9.44e-06	0.00034064	Ugp2
ENSMUSG00000117284	-0.327462	9.45e-06	0.00034064	Gm7072
ENSMUSG00000025103	-0.129637	9.56e-06	0.00034391	Btbd1
ENSMUSG00000001833	-0.168629	9.58e-06	0.00034411	Septin7
ENSMUSG00000028411	-0.142758	9.72e-06	0.00034791	Aptx
ENSMUSG00000031327	-0.271492	9.72e-06	0.00034791	Chic1
ENSMUSG00000046096	-0.27454	9.96e-06	0.00035503	Mosmo
ENSMUSG00000057455	-0.163977	1.01e-05	0.00035816	Rit2
ENSMUSG00000007812	-0.201832	1.05e-05	0.00036942	Zfp655
ENSMUSG00000032902	-0.249544	1.07e-05	0.00037488	Slc16a1
ENSMUSG00000042032	-0.142314	1.07e-05	0.00037565	Mat2b
ENSMUSG00000071359	-0.144726	1.09e-05	0.00038059	Tbpl1
ENSMUSG00000007415	-0.147604	1.1e-05	0.00038252	Gatad1
ENSMUSG00000071862	-0.240383	1.1e-05	0.00038252	Lrrtm2
ENSMUSG00000027499	-0.191853	1.13e-05	0.00039038	Pkia
ENSMUSG00000022280	-0.219923	1.13e-05	0.00039106	Rnf19a
ENSMUSG00000025323	-0.291083	1.16e-05	0.00039834	Sp4
ENSMUSG00000031320	-0.207731	1.16e-05	0.00039834	Rps4x
ENSMUSG00000021109	-0.165678	1.16e-05	0.00039884	Hif1a
ENSMUSG00000066551	-0.309669	1.19e-05	0.00040801	Hmgb1
ENSMUSG00000036257	-0.148219	1.2e-05	0.00041049	Pnpla8
ENSMUSG00000061273	-0.174846	1.21e-05	0.00041071	Mmgt1
ENSMUSG00000020246	-0.211878	1.22e-05	0.00041269	Hcfc2
ENSMUSG00000039166	-0.276386	1.23e-05	0.00041778	Akap7
ENSMUSG00000078919	-0.233152	1.24e-05	0.00041792	Dpm1
ENSMUSG00000037236	-0.271053	1.31e-05	0.00043907	Matr3
ENSMUSG00000025059	-0.201329	1.31e-05	0.0004392	Gk
ENSMUSG00000026361	-0.230066	1.31e-05	0.0004392	Cdc73
ENSMUSG00000043262	-0.242309	1.33e-05	0.00044411	Uevld
ENSMUSG00000010803	-0.320829	1.36e-05	0.00045358	Gabra1
ENSMUSG00000004364	-0.146167	1.38e-05	0.00045802	Cul3
ENSMUSG00000037640	-0.209039	1.43e-05	0.00046802	Zfp60
ENSMUSG00000021054	-0.194144	1.44e-05	0.0004717	Sgpp1
ENSMUSG00000064363	-0.294961	1.44e-05	0.0004717	ND4
ENSMUSG00000107283	-0.137578	1.44e-05	0.0004717	Mpv17
ENSMUSG00000039270	-0.207733	1.45e-05	0.00047177	Megf9
ENSMUSG00000020458	-0.174171	1.5e-05	0.00048222	Rtn4
ENSMUSG00000031290	-0.284548	1.49e-05	0.00048222	Lrch2
ENSMUSG00000024491	-0.170693	1.53e-05	0.00049086	Rbm27
ENSMUSG00000029571	-0.212422	1.61e-05	0.00051204	Tmem106b
ENSMUSG00000029265	-0.245944	1.63e-05	0.0005156	Dr1
ENSMUSG00000032398	-0.277092	1.65e-05	0.00052213	Snapc5
ENSMUSG00000073563	-0.167836	1.68e-05	0.00053247	Csnk1g3
ENSMUSG00000024317	-0.344081	1.7e-05	0.00053394	Rnf138
ENSMUSG00000033342	-0.243537	1.7e-05	0.00053394	Plppr5
ENSMUSG00000005774	-0.423781	1.71e-05	0.0005344	Rfx5
ENSMUSG00000004771	-0.186603	1.72e-05	0.00053714	Rab11a
ENSMUSG00000020102	-0.291212	1.73e-05	0.00053763	Slc16a7
ENSMUSG00000021930	-0.159235	1.76e-05	0.00054461	Spryd7
ENSMUSG00000018846	-0.223422	1.77e-05	0.00054738	Pank3
ENSMUSG00000033883	-0.164519	1.8e-05	0.00055421	Zfp267
ENSMUSG00000050953	-0.183835	1.81e-05	0.00055687	Gja1
ENSMUSG00000045414	-0.330132	1.83e-05	0.00056071	Dipk2a
ENSMUSG00000009207	-0.316657	1.93e-05	0.00058611	Lnpk
ENSMUSG00000001260	-0.270054	1.94e-05	0.00058784	Gabrg1
ENSMUSG00000079942	-0.478894	1.95e-05	0.00058784	Rpl28-ps3
ENSMUSG00000056429	-0.218746	1.95e-05	0.00058821	Tgoln1
ENSMUSG00000040446	-0.141944	2.01e-05	0.00060474	Rprd1a
ENSMUSG00000074909	-0.131832	2.01e-05	0.00060474	Ranbp6
ENSMUSG00000101523	-0.248033	2.01e-05	0.00060474	Csnk2a1-ps3
ENSMUSG00000057614	-0.186636	2.06e-05	0.00061302	Gnai1
ENSMUSG00000022008	-0.183178	2.06e-05	0.00061411	Gpalpp1
ENSMUSG00000106918	-0.215115	2.07e-05	0.00061538	Mrpl33
ENSMUSG00000025860	-0.208277	2.08e-05	0.00061714	Xiap
ENSMUSG00000031302	-0.128865	2.1e-05	0.0006205	Nlgn3
ENSMUSG00000051098	-0.228623	2.12e-05	0.00062189	Mblac2
ENSMUSG00000049421	-0.153299	2.13e-05	0.00062376	Zfp260
ENSMUSG00000029270	-0.184569	2.16e-05	0.00062984	Dipk1a
ENSMUSG00000074634	-0.886218	2.16e-05	0.00062984	Tmem267
ENSMUSG00000026094	-0.372769	2.17e-05	0.00063161	Stk17b
ENSMUSG00000026771	-0.272514	2.18e-05	0.00063443	Spopl
ENSMUSG00000022105	-0.235524	2.21e-05	0.00064065	Rb1
ENSMUSG00000017485	-0.130745	2.23e-05	0.00064593	Top2b
ENSMUSG00000025016	-0.137223	2.31e-05	0.00066772	Tm9sf3
ENSMUSG00000049929	-0.453536	2.33e-05	0.00067235	Lpar4
ENSMUSG00000003198	-0.333217	2.35e-05	0.00067432	Zfp959
ENSMUSG00000030604	-0.240652	2.36e-05	0.00067518	Zfp626
ENSMUSG00000039191	-0.417702	2.4e-05	0.00068466	Rbpj
ENSMUSG00000059142	-0.308127	2.4e-05	0.00068466	Zfp945
ENSMUSG00000024614	-0.217268	2.42e-05	0.00068937	Tmx3
ENSMUSG00000042155	-0.156594	2.42e-05	0.00068937	Klhl23
ENSMUSG00000025326	-0.270257	2.44e-05	0.00069282	Ube3a
ENSMUSG00000094870	-0.259984	2.5e-05	0.00070295	Zfp131
ENSMUSG00000027852	-0.160064	2.51e-05	0.00070577	Nras
ENSMUSG00000028836	-0.478467	2.56e-05	0.00071909	Slc30a2
ENSMUSG00000027206	-0.1725	2.6e-05	0.00072915	Cops2
ENSMUSG00000028261	-0.188322	2.63e-05	0.00073602	Ndufaf4
ENSMUSG00000102550	-1.26588	2.64e-05	0.00073705	Gm8276
ENSMUSG00000035992	-0.213085	2.65e-05	0.00073976	Fnip1
ENSMUSG00000052917	-0.204149	2.68e-05	0.00074419	Senp7
ENSMUSG00000057367	-0.158994	2.69e-05	0.00074645	Birc2
ENSMUSG00000022523	-0.198134	2.69e-05	0.00074651	Fgf12
ENSMUSG00000029836	-0.303854	2.75e-05	0.0007617	Cbx3
ENSMUSG00000068457	-0.195733	2.8e-05	0.00077227	Uty
ENSMUSG00000098035	-0.749177	2.81e-05	0.00077486	Gm5335
ENSMUSG00000054976	-0.34663	2.88e-05	0.00079045	Nyap2
ENSMUSG00000020311	-0.171633	2.9e-05	0.00079464	Erlec1
ENSMUSG00000059423	-0.260219	2.92e-05	0.00079866	Zfp933
ENSMUSG00000078862	-0.32161	2.97e-05	0.00080736	Gm14326
ENSMUSG00000118220	-0.899224	2.97e-05	0.00080736	Gm6192
ENSMUSG00000099342	-0.514359	3e-05	0.00081264	Gm18180
ENSMUSG00000083281	-0.723095	3e-05	0.00081265	Gm13332
ENSMUSG00000024431	-0.18267	3.08e-05	0.00082909	Nr3c1
ENSMUSG00000040229	-0.317273	3.1e-05	0.0008335	Gpr34
ENSMUSG00000040520	-0.206046	3.12e-05	0.00083615	Manea
ENSMUSG00000043300	-0.125105	3.28e-05	0.00086775	B3galnt1
ENSMUSG00000025933	-0.212454	3.33e-05	0.00087983	Tmem14a
ENSMUSG00000114551	-0.928625	3.35e-05	0.00088301	Gm6035
ENSMUSG00000032244	-0.112674	3.42e-05	0.00089595	Fem1b
ENSMUSG00000024039	-0.270927	3.48e-05	0.00090764	Cbs
ENSMUSG00000051486	-0.306132	3.52e-05	0.00091497	Pcdhb11
ENSMUSG00000063754	-0.429546	3.52e-05	0.00091497	Gm10136
ENSMUSG00000047213	-0.231862	3.53e-05	0.00091713	Ythdf3
ENSMUSG00000093904	-0.139086	3.64e-05	0.00094227	Tomm20
ENSMUSG00000024423	-0.180956	3.82e-05	0.00098107	Impact
ENSMUSG00000050192	-0.213282	3.82e-05	0.00098107	Eif5a2
ENSMUSG00000053477	-0.133502	3.88e-05	0.00099364	Tcf4
ENSMUSG00000042042	-0.399542	4.02e-05	0.00102319	Csgalnact2
ENSMUSG00000090224	-1.19059	4.27e-05	0.00107849	Gm15974
ENSMUSG00000032009	-0.182976	4.29e-05	0.00108272	Sesn3
ENSMUSG00000022679	-0.179952	4.47e-05	0.00112284	Mpv17l
ENSMUSG00000073293	-0.222252	4.5e-05	0.00112771	Nudt10
ENSMUSG00000027346	-0.211931	4.55e-05	0.00113242	Gpcpd1
ENSMUSG00000032745	-0.184875	4.55e-05	0.00113242	Gpbp1
ENSMUSG00000021047	-0.360356	4.69e-05	0.00116684	Nova1
ENSMUSG00000046447	-0.254424	4.75e-05	0.00117426	Camk2n1
ENSMUSG00000097825	-0.507023	4.74e-05	0.00117426	9630001P10Rik
ENSMUSG00000059033	-0.59909	4.77e-05	0.0011778	Rpl18a-ps1
ENSMUSG00000020182	-0.46801	4.8e-05	0.00118432	Ddc
ENSMUSG00000028102	-0.163289	4.85e-05	0.00119414	Pex11b
ENSMUSG00000054237	-0.365467	4.91e-05	0.00120412	Fra10ac1
ENSMUSG00000033411	-0.200323	4.92e-05	0.00120523	Ctdspl2
ENSMUSG00000045062	-0.25752	4.93e-05	0.00120704	Pcdhb7
ENSMUSG00000018239	-0.25007	5.2e-05	0.00125652	Zcchc10
ENSMUSG00000057842	-0.31748	5.22e-05	0.00125865	Zfp595
ENSMUSG00000012405	-0.239209	5.31e-05	0.00127763	Rpl15
ENSMUSG00000036282	-0.242692	5.31e-05	0.00127763	Naa30
ENSMUSG00000043391	-0.174217	5.32e-05	0.00127763	2510009E07Rik
ENSMUSG00000048004	-0.451004	5.38e-05	0.00129044	Tmem196
ENSMUSG00000069045	-0.278361	5.41e-05	0.00129506	Ddx3y
ENSMUSG00000032405	-0.118936	5.45e-05	0.00130106	Pias1
ENSMUSG00000047368	-0.218141	5.44e-05	0.00130106	Abhd17b
ENSMUSG00000041718	-0.297849	5.46e-05	0.0013017	Alg13
ENSMUSG00000028011	-0.368333	5.48e-05	0.00130643	Tdo2
ENSMUSG00000028403	-0.235036	5.54e-05	0.00131812	Zdhhc21
ENSMUSG00000022636	-0.253669	5.6e-05	0.00132544	Alcam
ENSMUSG00000044768	-0.251374	5.63e-05	0.00132715	Macir
ENSMUSG00000037720	-0.204454	5.65e-05	0.001329	Tmem33
ENSMUSG00000024654	-0.158019	5.66e-05	0.00132928	Asrgl1
ENSMUSG00000031540	-0.157388	5.68e-05	0.00133181	Kat6a
ENSMUSG00000028557	-0.171841	5.69e-05	0.0013327	Rnf11
ENSMUSG00000092083	-0.277827	5.71e-05	0.00133365	Kcnb2
ENSMUSG00000004032	-0.18201	5.76e-05	0.00134043	Gstm5
ENSMUSG00000041817	-0.220928	5.9e-05	0.00136227	Fam169a
ENSMUSG00000025234	-0.138861	5.92e-05	0.00136485	Arih1
ENSMUSG00000062209	-0.214164	5.98e-05	0.00137627	Erbb4
ENSMUSG00000033478	-0.146646	6e-05	0.00138043	Fhip2a
ENSMUSG00000047694	-0.184264	6.05e-05	0.00138683	Yipf6
ENSMUSG00000040370	-0.215624	6.15e-05	0.00140552	Etfrf1
ENSMUSG00000020794	-0.187316	6.16e-05	0.00140749	Ube2g1
ENSMUSG00000029108	-0.283984	6.29e-05	0.00143241	Pcdh7
ENSMUSG00000021248	-0.107581	6.42e-05	0.0014587	Tmed10
ENSMUSG00000024592	-0.195724	6.54e-05	0.00147989	C330018D20Rik
ENSMUSG00000056153	-0.260371	6.56e-05	0.0014824	Socs6
ENSMUSG00000063887	-0.190626	6.59e-05	0.00148627	Nlgn1
ENSMUSG00000101431	-0.266309	6.63e-05	0.00149215	Gm7901
ENSMUSG00000057181	-0.147785	6.72e-05	0.0015095	5730455P16Rik
ENSMUSG00000029840	-0.168506	6.74e-05	0.0015118	Mtpn
ENSMUSG00000078185	-0.333872	6.78e-05	0.00151902	Chml
ENSMUSG00000026781	-0.173177	6.82e-05	0.00152298	Acbd5
ENSMUSG00000028382	-0.215765	6.87e-05	0.00153042	Ptbp3
ENSMUSG00000042599	-0.239209	7.01e-05	0.00155402	Kdm7a
ENSMUSG00000035847	-0.197034	7.07e-05	0.00156418	Ids
ENSMUSG00000005371	-0.100973	7.19e-05	0.00158149	Fbxo11
ENSMUSG00000020368	-0.10948	7.23e-05	0.00158699	Canx
ENSMUSG00000031246	-0.319994	7.45e-05	0.00163062	Sh3bgrl
ENSMUSG00000041058	-0.175725	7.46e-05	0.00163112	Wwp1
ENSMUSG00000060935	-0.222196	7.52e-05	0.00164154	Tmem263
ENSMUSG00000023074	-0.295712	7.56e-05	0.00164839	Mospd1
ENSMUSG00000067931	-0.315187	7.68e-05	0.0016639	Zfp948
ENSMUSG00000056260	-0.259203	7.69e-05	0.00166489	Lrif1
ENSMUSG00000024580	-0.159103	7.73e-05	0.00167041	Grpel2
ENSMUSG00000020463	-0.211038	7.8e-05	0.00168126	Ppp4r3b
ENSMUSG00000031616	-0.280191	7.79e-05	0.00168126	Ednra
ENSMUSG00000058558	-0.170432	7.82e-05	0.00168182	Rpl5
ENSMUSG00000028788	-0.170528	7.88e-05	0.00168884	Ptp4a2
ENSMUSG00000022800	-0.16321	7.94e-05	0.00169876	Fyttd1
ENSMUSG00000020561	-0.217931	7.95e-05	0.00169913	Polr1f
ENSMUSG00000004035	-0.310863	7.96e-05	0.00170003	Gstm7
ENSMUSG00000025862	-0.16352	8.01e-05	0.00170719	Stag2
ENSMUSG00000002997	-0.256675	8.03e-05	0.00170909	Prkar2b
ENSMUSG00000034021	-0.171721	8.08e-05	0.0017179	Pds5b
ENSMUSG00000025935	-0.243506	8.15e-05	0.00172584	Tram1
ENSMUSG00000022201	-0.139071	8.21e-05	0.00173538	Zfr
ENSMUSG00000042742	-0.283304	8.32e-05	0.00175176	Bmt2
ENSMUSG00000064138	-0.110142	8.35e-05	0.00175689	Fam172a
ENSMUSG00000079509	-0.221566	8.38e-05	0.00176116	Zfx
ENSMUSG00000085793	-0.162945	8.48e-05	0.00177871	Lin52
ENSMUSG00000021613	-0.269264	8.57e-05	0.00179649	Hapln1
ENSMUSG00000008333	-0.16781	8.9e-05	0.00185236	Snrpb2
ENSMUSG00000018481	-0.1076	9.17e-05	0.00189865	Appbp2
ENSMUSG00000026434	-0.18422	9.27e-05	0.00191792	Nucks1
ENSMUSG00000049606	-0.13899	9.34e-05	0.00192689	Zfp644
ENSMUSG00000060882	-0.197259	9.33e-05	0.00192689	Kcnd2
ENSMUSG00000033953	-0.219162	9.44e-05	0.00194411	Ppp3r1
ENSMUSG00000033319	-0.172337	9.63e-05	0.00197859	Fem1c
ENSMUSG00000014956	-0.210884	9.81e-05	0.00201128	Ppp1cb
ENSMUSG00000026565	-0.295257	0.00010474	0.00213564	Pou2f1
ENSMUSG00000027165	-0.182822	0.0001076	0.00217968	Iftap
ENSMUSG00000066568	-0.121183	0.00010791	0.00218348	Lsm14a
ENSMUSG00000112280	-0.188187	0.00010868	0.00219685	A830082N09Rik
ENSMUSG00000025932	-0.254877	0.00010941	0.00220776	Eya1
ENSMUSG00000028277	-0.127108	0.00010953	0.00220776	Ube2j1
ENSMUSG00000089988	-0.308631	0.00010978	0.00220939	Gm16238
ENSMUSG00000059920	-0.141717	0.00011075	0.0022206	4930453N24Rik
ENSMUSG00000063063	-0.113764	0.00011144	0.00223076	Ctnna2
ENSMUSG00000029823	-0.248073	0.00011169	0.00223343	Luc7l2
ENSMUSG00000071172	-0.233835	0.00011196	0.00223646	Srsf3
ENSMUSG00000021824	-0.152651	0.00011385	0.0022693	Ap3m1
ENSMUSG00000067424	-0.218736	0.00011398	0.00226944	Zfp563
ENSMUSG00000036466	-0.298578	0.0001166	0.00231671	Megf11
ENSMUSG00000103897	-0.338405	0.00011977	0.0023721	Pcdhga8
ENSMUSG00000028010	-0.240306	0.00011997	0.00237352	Gar1
ENSMUSG00000078784	-0.223603	0.00012081	0.00238509	Rbis
ENSMUSG00000054752	-0.224031	0.00012336	0.00243285	Fsd1l
ENSMUSG00000031754	-0.166799	0.00012497	0.002457	Nudt21
ENSMUSG00000096141	-0.752019	0.00012623	0.0024724	Dnah7a
ENSMUSG00000030061	-0.148731	0.00012817	0.00250659	Uba3
ENSMUSG00000043398	-0.205445	0.00012982	0.00253097	Gpr135
ENSMUSG00000008822	-0.195551	0.00013032	0.00253806	Acyp1
ENSMUSG00000052430	-0.206897	0.00013099	0.00254852	Bmpr1b
ENSMUSG00000041324	-0.410308	0.00013225	0.00256751	Inhba
ENSMUSG00000036371	-0.167256	0.00013259	0.00257149	Serbp1
ENSMUSG00000035572	-0.144311	0.00013597	0.00262732	Dcaf10
ENSMUSG00000030031	-0.268107	0.00013672	0.00263253	Kbtbd8
ENSMUSG00000000787	-0.148847	0.00013713	0.00263775	Ddx3x
ENSMUSG00000066647	-0.137798	0.0001377	0.0026459	Gm5113
ENSMUSG00000049100	-0.207146	0.00014353	0.00273828	Pcdh10
ENSMUSG00000041570	-0.105308	0.00014407	0.00274293	Camsap2
ENSMUSG00000068479	-0.168786	0.00014402	0.00274293	Mfap1a
ENSMUSG00000064345	-0.312759	0.00014454	0.00274352	ND2
ENSMUSG00000013736	-0.133177	0.00014474	0.00274448	Trnt1
ENSMUSG00000043716	-0.2024	0.00014569	0.00275693	Rpl7
ENSMUSG00000053199	-0.207686	0.00014755	0.00278368	Arhgap20
ENSMUSG00000030967	-0.144788	0.00014851	0.00279889	Zranb1
ENSMUSG00000039128	-0.0900814	0.00014922	0.00280655	Cdc123
ENSMUSG00000078572	-0.24736	0.00014917	0.00280655	Ndufaf8
ENSMUSG00000027828	-0.157078	0.0001503	0.00282405	Ssr3
ENSMUSG00000017376	-0.215657	0.00015114	0.00282855	Nlk
ENSMUSG00000028518	-0.187342	0.00015197	0.0028384	Prkaa2
ENSMUSG00000034488	-0.253632	0.00015346	0.00286046	Edil3
ENSMUSG00000031167	-0.390318	0.00015481	0.00287979	Rbm3
ENSMUSG00000040302	-0.200522	0.00015605	0.0029001	Rbm48
ENSMUSG00000021716	-0.218762	0.00016007	0.00296209	Srek1ip1
ENSMUSG00000063316	-0.292122	0.00015993	0.00296209	Rpl27
ENSMUSG00000022336	-0.164197	0.00016062	0.00296718	Eif3e
ENSMUSG00000004319	-0.095917	0.00016173	0.0029848	Clcn3
ENSMUSG00000071528	-0.264012	0.0001633	0.00301078	Atp5md
ENSMUSG00000102440	-0.472781	0.00016389	0.00301872	Pcdhga9
ENSMUSG00000026083	-0.12529	0.00016522	0.00304021	Eif5b
ENSMUSG00000064354	-0.412288	0.00016561	0.00304442	COX2
ENSMUSG00000087174	-0.226132	0.00016758	0.00306848	5530601H04Rik
ENSMUSG00000027957	-0.226783	0.00016931	0.00309406	Slc35a3
ENSMUSG00000035764	-0.136404	0.00016998	0.00310337	Fbxo45
ENSMUSG00000072501	-0.268788	0.0001748	0.00317884	Phf20l1
ENSMUSG00000100863	-0.319967	0.00017602	0.00319798	Gm12669
ENSMUSG00000038250	-0.149993	0.00017702	0.00321304	Usp38
ENSMUSG00000031641	-0.163168	0.00018012	0.00325662	Cbr4
ENSMUSG00000021660	-0.183194	0.00018221	0.00328804	Btf3
ENSMUSG00000024695	-0.197413	0.00018273	0.00329422	Zfp91
ENSMUSG00000061838	-0.220997	0.00018381	0.0033048	Suclg2
ENSMUSG00000073295	-0.1954	0.000186	0.00334032	Nudt11
ENSMUSG00000002617	-0.253881	0.00018863	0.00338112	Zfp40
ENSMUSG00000041297	-0.143292	0.00019153	0.00342646	Cdk13
ENSMUSG00000078861	-0.237893	0.00019265	0.00344318	Zfp931
ENSMUSG00000113701	-0.262611	0.00019363	0.00345742	B230303A05Rik
ENSMUSG00000040782	-0.134645	0.00019486	0.00346612	Cop1
ENSMUSG00000117202	-0.433334	0.00019741	0.00350141	Gm9349
ENSMUSG00000049225	-0.28857	0.00019813	0.00351094	Pdp1
ENSMUSG00000036572	-0.23986	0.00019837	0.00351173	Upf3b
ENSMUSG00000071533	-0.134876	0.00019896	0.00351895	Pcnp
ENSMUSG00000072437	-0.17256	0.00020037	0.00353859	Nanos1
ENSMUSG00000025451	-0.117763	0.00020081	0.00354152	Paip1
ENSMUSG00000039879	-0.210874	0.00020288	0.00357211	Heca
ENSMUSG00000046351	-0.198692	0.00020292	0.00357211	Zfp322a
ENSMUSG00000043929	-0.252341	0.00020442	0.00359511	Klhl15
ENSMUSG00000037253	-0.193999	0.00020555	0.00360476	Mex3c
ENSMUSG00000069662	-0.28712	0.0002059	0.00360748	Marcks
ENSMUSG00000034701	-0.24542	0.00020822	0.00364131	Neurod1
ENSMUSG00000074212	-0.152694	0.000209	0.00365152	Dnajb14
ENSMUSG00000012640	-0.17818	0.0002114	0.00367969	Zfp715
ENSMUSG00000017291	-0.179625	0.00021136	0.00367969	Taok1
ENSMUSG00000026824	-0.213154	0.00021468	0.00372645	Kcnj3
ENSMUSG00000027520	-0.342635	0.0002164	0.00375278	Zdbf2
ENSMUSG00000026502	-0.204889	0.00021672	0.00375473	Desi2
ENSMUSG00000022664	-0.253375	0.00021807	0.00377462	Slc35a5
ENSMUSG00000040928	-0.173292	0.000222	0.00383566	S100pbp
ENSMUSG00000044043	-0.279117	0.00022313	0.00384804	Pcdhb14
ENSMUSG00000104802	-0.707231	0.00022303	0.00384804	Gm5869
ENSMUSG00000040429	-0.456698	0.00022469	0.00386615	Mterf1a
ENSMUSG00000104309	-0.206955	0.0002254	0.00387291	Gm5846
ENSMUSG00000028266	-0.178409	0.00022691	0.00389157	Lmo4
ENSMUSG00000022139	-0.18216	0.00022785	0.00390424	Mbnl2
ENSMUSG00000030465	-0.133827	0.00022848	0.00390783	Psd3
ENSMUSG00000042595	-0.276169	0.0002297	0.00392154	Fam199x
ENSMUSG00000040455	-0.201379	0.00023147	0.00394096	Usp45
ENSMUSG00000038630	-0.248695	0.00023174	0.00394197	Zkscan16
ENSMUSG00000021764	-0.135355	0.00023228	0.00394751	Ndufs4
ENSMUSG00000094989	-0.635856	0.00023333	0.00395723	Rpl9-ps4
ENSMUSG00000025979	-0.200922	0.00023422	0.00396605	Mob4
ENSMUSG00000063889	-0.250611	0.00023612	0.00399466	Crem
ENSMUSG00000047141	-0.210338	0.00024096	0.00406549	Zfp654
ENSMUSG00000067916	-0.846357	0.00024176	0.00407519	Zfp991
ENSMUSG00000060377	-0.378015	0.00024361	0.00409159	Rpl36a-ps1
ENSMUSG00000055675	-0.192613	0.00024387	0.00409237	Kbtbd11
ENSMUSG00000033916	-0.169239	0.0002468	0.00412298	Chmp2a
ENSMUSG00000033014	-0.14837	0.00024938	0.00415488	Trim33
ENSMUSG00000041935	-0.189291	0.00025168	0.00418212	AW549877
ENSMUSG00000074746	-0.13301	0.00025645	0.00425371	Pdzd8
ENSMUSG00000107810	-0.17821	0.00026325	0.0043473	Gm18609
ENSMUSG00000018199	-0.247973	0.00026501	0.00435523	Ro60
ENSMUSG00000027400	-0.369693	0.00026513	0.00435523	Pdyn
ENSMUSG00000073643	-0.449696	0.00026486	0.00435523	Wdfy1
ENSMUSG00000022858	-0.218952	0.00026602	0.00436206	Tra2b
ENSMUSG00000033454	-0.261016	0.00026939	0.00440912	Zbtb1
ENSMUSG00000030621	-0.422835	0.00027353	0.00446574	Me3
ENSMUSG00000096449	-0.331825	0.00027421	0.00447289	LOC118568041
ENSMUSG00000055723	-0.191819	0.00027504	0.00448255	Rras2
ENSMUSG00000096210	-0.121125	0.000276	0.00449032	H1f0
ENSMUSG00000048047	-0.189965	0.00027651	0.00449464	Zbtb33
ENSMUSG00000025035	-0.140422	0.00028031	0.00455249	Arl3
ENSMUSG00000040396	-0.118918	0.00028087	0.00455757	Abhd13
ENSMUSG00000022674	-0.282397	0.00028208	0.00457328	Ube2v2
ENSMUSG00000030057	-0.110812	0.00028267	0.00457883	Cnbp
ENSMUSG00000086022	-0.584114	0.00028502	0.00460889	Rad51ap2
ENSMUSG00000061613	-0.143843	0.00028681	0.00463395	U2af1
ENSMUSG00000027087	-0.255574	0.00028721	0.00463639	Itgav
ENSMUSG00000028517	-0.169229	0.00028796	0.00464041	Plpp3
ENSMUSG00000027770	-0.106746	0.00029265	0.00471187	Dhx36
ENSMUSG00000029307	-0.383992	0.00029579	0.00475273	Dmp1
ENSMUSG00000047676	-0.320981	0.00029595	0.00475273	Rpsa-ps10
ENSMUSG00000032350	-0.100471	0.00029706	0.00476655	Gclc
ENSMUSG00000085457	-0.380792	0.00029735	0.0047671	1110046J04Rik
ENSMUSG00000026721	-0.200902	0.00029845	0.00477309	Rabgap1l
ENSMUSG00000053774	-0.173065	0.00029968	0.00478762	Ubxn7
ENSMUSG00000025920	-0.134214	0.00030132	0.00480595	Stau2
ENSMUSG00000019837	-0.130775	0.0003037	0.00483155	Gtf3c6
ENSMUSG00000028882	-0.139513	0.00031045	0.00492639	Ppp1r8
ENSMUSG00000025269	-0.278428	0.00031337	0.00496415	Apex2
ENSMUSG00000111080	-0.226095	0.00031473	0.00498158	Gm20300
ENSMUSG00000031673	-0.183114	0.00031505	0.0049824	Cdh11
ENSMUSG00000067430	-0.179277	0.00031672	0.00500039	Zfp763
ENSMUSG00000020948	-0.26009	0.00031893	0.00502678	Klhl28
ENSMUSG00000046567	-0.193379	0.00032041	0.00504571	4930430F08Rik
ENSMUSG00000073725	-0.115454	0.00032249	0.00507422	Lmbrd1
ENSMUSG00000038594	-0.229406	0.0003229	0.00507449	Cep85l
ENSMUSG00000059839	-0.228619	0.00032455	0.00508096	Zfp874b
ENSMUSG00000069682	-0.239787	0.00033019	0.00516317	Gm10275
ENSMUSG00000030283	-0.13733	0.00033565	0.00524161	St8sia1
ENSMUSG00000020015	-0.146736	0.00033867	0.00528431	Cdk17
ENSMUSG00000020639	-0.208512	0.00034218	0.00533466	Pfn4
ENSMUSG00000020063	-0.185965	0.00034248	0.00533483	Sirt1
ENSMUSG00000002265	-0.183382	0.00034874	0.00541883	Peg3
ENSMUSG00000028132	-0.235149	0.00034954	0.00542593	Tlcd4
ENSMUSG00000024261	-0.209247	0.00035043	0.00542705	Syt4
ENSMUSG00000042348	-0.181481	0.00035462	0.00547834	Arl15
ENSMUSG00000025898	-0.208905	0.00035764	0.00551739	Cwf19l2
ENSMUSG00000039913	-0.274213	0.00036274	0.00558062	Pak5
ENSMUSG00000036745	-0.152836	0.00036795	0.00565142	Ttll7
ENSMUSG00000048379	-0.278785	0.00036871	0.00565387	Socs4
ENSMUSG00000021072	-0.229174	0.00036978	0.00565687	Tmx1
ENSMUSG00000031760	-0.238783	0.00037008	0.00565687	Mt3
ENSMUSG00000026319	-0.125185	0.00037218	0.00567907	Relch
ENSMUSG00000080866	-0.709468	0.00037432	0.0057024	Gm5687
ENSMUSG00000047446	-0.216007	0.00037546	0.00571513	Arl4a
ENSMUSG00000031527	-0.159658	0.00037615	0.00572099	Eri1
ENSMUSG00000048040	-0.269134	0.00037817	0.00574702	Arxes2
ENSMUSG00000020265	-0.112733	0.00038162	0.00578527	Sumo3
ENSMUSG00000023235	-0.300225	0.00038148	0.00578527	Ccl25
ENSMUSG00000022685	-0.142878	0.0003841	0.00581819	Parn
ENSMUSG00000024975	-0.136208	0.00038754	0.00586075	Pdcd4
ENSMUSG00000030788	-0.15408	0.00039355	0.00594682	Rnf141
ENSMUSG00000043061	-0.169426	0.00039948	0.00602002	Tmem18
ENSMUSG00000050967	-0.122863	0.00040574	0.00610641	Creg2
ENSMUSG00000036790	-0.203719	0.0004068	0.00611745	Slitrk2
ENSMUSG00000025980	-0.12418	0.00041915	0.00628285	Hspd1
ENSMUSG00000062743	-0.407249	0.00042275	0.00633173	Zfp677
ENSMUSG00000034192	-0.248121	0.00042592	0.00636905	Lsm3
ENSMUSG00000058402	-0.242768	0.00043408	0.00646582	Zfp420
ENSMUSG00000032336	-0.126693	0.00044019	0.00653006	Nptn
ENSMUSG00000038127	-0.192612	0.00044388	0.00657443	Ccdc50
ENSMUSG00000025666	-0.264868	0.00044426	0.00657477	Tmem47
ENSMUSG00000031392	-0.154333	0.00044704	0.00660555	Irak1
ENSMUSG00000025094	-0.332093	0.00045075	0.00665513	Slc18a2
ENSMUSG00000037316	-0.162232	0.00045129	0.00665775	Bag4
ENSMUSG00000006010	-0.1587	0.0004521	0.00665917	Odr4
ENSMUSG00000019948	-0.153727	0.00045177	0.00665917	Actr6
ENSMUSG00000021282	-0.110957	0.00045254	0.0066604	Eif5
ENSMUSG00000005802	-0.201473	0.00046871	0.00684983	Slc30a4
ENSMUSG00000021546	-0.112795	0.00046909	0.00684997	Hnrnpk
ENSMUSG00000049233	-0.256478	0.00046993	0.00685691	Apoo-ps
ENSMUSG00000049354	-0.134396	0.00047183	0.0068739	Dcaf7
ENSMUSG00000064368	-0.272351	0.00047395	0.00689943	ND6
ENSMUSG00000000058	-0.419316	0.00047484	0.00690706	Cav2
ENSMUSG00000031365	-0.283698	0.00047867	0.00694642	Zfp275
ENSMUSG00000045205	-0.19555	0.0004813	0.00696959	Dpy19l4
ENSMUSG00000047473	-0.170611	0.00048193	0.00696959	Zfp30
ENSMUSG00000027168	-0.261821	0.00048333	0.00698153	Pax6
ENSMUSG00000031198	-0.141222	0.0004854	0.00699752	Fundc2
ENSMUSG00000025484	-0.13811	0.00050982	0.00726867	Bet1l
ENSMUSG00000042363	-0.142611	0.00051437	0.0073167	Lgalsl
ENSMUSG00000045083	-0.174837	0.0005202	0.00738844	Lingo2
ENSMUSG00000029821	-0.284502	0.00052774	0.00748407	Gsdme
ENSMUSG00000067336	-0.189153	0.00052897	0.00749585	Bmpr2
ENSMUSG00000082319	-0.39226	0.00052998	0.00750454	Actr3-ps
ENSMUSG00000027805	-0.118224	0.00053627	0.00757632	Pfn2
ENSMUSG00000106094	-0.750464	0.00054764	0.0077194	Gm18916
ENSMUSG00000031242	-0.139591	0.00055022	0.00775001	2610002M06Rik
ENSMUSG00000047379	-0.922659	0.0005557	0.00781536	B4gat1
ENSMUSG00000079108	-0.17951	0.00056032	0.0078685	Srp54c
ENSMUSG00000096916	-0.212066	0.00056017	0.0078685	Zfp850
ENSMUSG00000038323	-0.212456	0.00057065	0.00799554	1700066M21Rik
ENSMUSG00000054648	-0.156439	0.00057539	0.00803788	Zfp869
ENSMUSG00000019852	-0.196107	0.0005775	0.00805667	Arfgef3
ENSMUSG00000027708	-0.237603	0.00057824	0.00805721	Dcun1d1
ENSMUSG00000047242	-0.140898	0.00058304	0.0081027	Taf9b
ENSMUSG00000031231	-0.141138	0.00058843	0.00814681	Cox7b
ENSMUSG00000037935	-0.139299	0.00059221	0.00819316	Smarce1
ENSMUSG00000034755	-0.41438	0.00059296	0.00819738	Pcdh11x
ENSMUSG00000022451	-0.162848	0.00060105	0.00828449	Twf1
ENSMUSG00000083362	-0.469289	0.0006032	0.00829684	Gm8606
ENSMUSG00000036810	-0.177463	0.00060753	0.00831884	Cnep1r1
ENSMUSG00000043483	-0.188938	0.00060959	0.00833481	Gm6863
ENSMUSG00000023068	-0.11707	0.00061294	0.00835332	Nus1
ENSMUSG00000075470	-0.181878	0.00061305	0.00835332	Alg10b
ENSMUSG00000074863	-0.226738	0.0006188	0.00841758	Platr25
ENSMUSG00000000869	-0.242917	0.00062168	0.00844709	Il4
ENSMUSG00000021589	-0.130227	0.0006228	0.00844709	Rhobtb3
ENSMUSG00000047412	-0.159533	0.00062264	0.00844709	Zbtb44
ENSMUSG00000062929	-0.112775	0.00062323	0.00844709	Cfl2
ENSMUSG00000024565	-0.251078	0.00063316	0.00853831	Sall3
ENSMUSG00000031352	-0.15201	0.00063569	0.00856619	Hccs
ENSMUSG00000083094	-0.899326	0.00064012	0.00860735	Gm4908
ENSMUSG00000051341	-0.240437	0.00064108	0.00861013	Zfp52
ENSMUSG00000029385	-0.152547	0.00064543	0.00865371	Ccng2
ENSMUSG00000034997	-0.239655	0.00064741	0.00866783	Htr2a
ENSMUSG00000037674	-0.216438	0.00065681	0.00876235	Rfx7
ENSMUSG00000022752	-0.120794	0.00066138	0.00881075	Tomm70a
ENSMUSG00000039100	-0.116707	0.00066261	0.00882083	Marchf6
ENSMUSG00000020859	-0.121603	0.00066636	0.00885174	Spag9
ENSMUSG00000024924	-0.147565	0.00067603	0.00897391	Vldlr
ENSMUSG00000028347	-0.160527	0.00068722	0.00910302	Tmeff1
ENSMUSG00000052906	-0.156386	0.00068952	0.00911408	Ubxn8
ENSMUSG00000025958	-0.164141	0.00069166	0.0091359	Creb1
ENSMUSG00000007613	-0.19461	0.00069697	0.0091995	Tgfbr1
ENSMUSG00000035864	-0.108887	0.00069754	0.00920049	Syt1
ENSMUSG00000021711	-0.136746	0.00069843	0.0092058	Trappc13
ENSMUSG00000030335	-0.138758	0.00070064	0.00922834	Mrpl51
ENSMUSG00000025609	-0.114745	0.00070529	0.00928307	Mkln1
ENSMUSG00000041426	-0.126176	0.00070596	0.00928535	Hibch
ENSMUSG00000046330	-0.197404	0.00070708	0.00928697	Rpl37a
ENSMUSG00000024878	-0.300451	0.00071595	0.00937717	Cbwd1
ENSMUSG00000048834	-0.200775	0.00072035	0.00941499	Vstm2a
ENSMUSG00000062098	-0.178259	0.0007231	0.00943764	Btbd3
ENSMUSG00000026610	-0.327284	0.00072709	0.00947654	Esrrg
ENSMUSG00000021831	-0.124343	0.00072845	0.00948105	Ero1a
ENSMUSG00000040855	-0.165159	0.00073114	0.00950934	Reps2
ENSMUSG00000029426	-0.0988063	0.00073673	0.00956216	Scarb2
ENSMUSG00000036019	-0.193598	0.00074306	0.00963094	Tmtc2
ENSMUSG00000026834	-0.282138	0.00075003	0.00971446	Acvr1c
ENSMUSG00000118537	-0.619532	0.00075065	0.00971584	Shld3
ENSMUSG00000030754	-0.134626	0.00076306	0.00986272	Copb1
ENSMUSG00000036087	-0.15863	0.00078037	0.0100587	Slain2
ENSMUSG00000020745	-0.102639	0.00078562	0.0100923	Pafah1b1
ENSMUSG00000027589	-0.208413	0.00078487	0.0100923	Pcmtd2
ENSMUSG00000033972	-0.222501	0.00078526	0.0100923	Zfp944
ENSMUSG00000083344	-0.762651	0.00078421	0.0100923	Gm7363
ENSMUSG00000045767	-0.162159	0.00078929	0.0101247	B230219D22Rik
ENSMUSG00000015671	-0.115673	0.00079088	0.0101381	Psma2
ENSMUSG00000033610	-0.168797	0.00080662	0.0103116	Pank1
ENSMUSG00000049517	-0.912026	0.00081106	0.0103612	Rps23
ENSMUSG00000004698	-0.267328	0.00081285	0.0103699	Hdac9
ENSMUSG00000048490	-0.158364	0.00082133	0.0104481	Nrip1
ENSMUSG00000114797	-0.223964	0.00082166	0.0104481	Nupl1
ENSMUSG00000050711	-0.217012	0.00082571	0.0104767	Scg2
ENSMUSG00000021945	-0.123514	0.00082781	0.0104963	Zmym2
ENSMUSG00000045498	-0.376142	0.0008385	0.0106102	Pcdhb3
ENSMUSG00000097290	-0.28026	0.00084068	0.0106162	1300002E11Rik
ENSMUSG00000058192	-0.154914	0.00084359	0.0106458	Zfp846
ENSMUSG00000018377	-0.150625	0.00085163	0.0107327	Vezf1
ENSMUSG00000034055	-0.162003	0.00086164	0.0108005	Phka1
ENSMUSG00000005089	-0.167654	0.00086484	0.0108262	Slc1a2
ENSMUSG00000061666	-0.0906786	0.00087569	0.0109473	Gdpd1
ENSMUSG00000030861	-0.146941	0.00088332	0.0110206	Acadsb
ENSMUSG00000043313	-0.274482	0.00088323	0.0110206	Pcdhb19
ENSMUSG00000029655	-0.171507	0.00088953	0.0110832	N4bp2l2
ENSMUSG00000019809	-0.152703	0.0008909	0.0110929	Pex3
ENSMUSG00000028578	-0.286394	0.0009011	0.0111604	Caap1
ENSMUSG00000001017	-0.154005	0.00090278	0.0111738	Chtop
ENSMUSG00000024511	-0.209123	0.00091701	0.0113124	Rab27b
ENSMUSG00000058656	-0.17559	0.0009254	0.0113934	Samd12
ENSMUSG00000021228	-0.246888	0.00095092	0.0116659	Acot3
ENSMUSG00000067942	-0.177589	0.00095129	0.0116659	Zfp160
ENSMUSG00000114529	-0.319179	0.00095676	0.01171	Gm4939
ENSMUSG00000022797	-0.263609	0.00095878	0.011727	Tfrc
ENSMUSG00000064370	-0.238881	0.00096686	0.0117744	CYTB
ENSMUSG00000032551	-0.193417	0.00097151	0.0118054	1110059G10Rik
ENSMUSG00000078889	-0.59912	0.00097593	0.011836	Gm14288
ENSMUSG00000050505	-0.33695	0.00098992	0.0119643	Pcdh20
ENSMUSG00000079036	-0.212819	0.00099169	0.0119727	Alkbh1
ENSMUSG00000031928	-0.154022	0.00099455	0.0119918	Mre11a
ENSMUSG00000024976	-0.136256	0.00099609	0.0119958	Shoc2
ENSMUSG00000026782	-0.122383	0.00101195	0.0121544	Abi2
ENSMUSG00000029787	-0.129266	0.00102345	0.0122689	Avl9
ENSMUSG00000049751	-0.35922	0.00103053	0.012338	Rpl36al
ENSMUSG00000039756	-0.129728	0.00103237	0.012352	Dnttip2
ENSMUSG00000053536	-0.104901	0.0010368	0.012389	Cstf2t
ENSMUSG00000054679	-0.15753	0.00103744	0.012389	Srsf12
ENSMUSG00000036167	-0.165013	0.00104776	0.0125041	Pphln1
ENSMUSG00000028187	-0.181353	0.00105922	0.0125706	Rpf1
ENSMUSG00000075318	-0.107307	0.0010587	0.0125706	Scn2a
ENSMUSG00000046865	-0.280629	0.00108715	0.012851	Fbl
ENSMUSG00000027349	-0.109237	0.00108797	0.0128527	Fam98b
ENSMUSG00000038280	-0.0964413	0.00108997	0.01286	Ostm1
ENSMUSG00000062611	-0.545242	0.00109804	0.0129389	Rps3a2
ENSMUSG00000056770	-0.122068	0.0011163	0.0131163	Setd3
ENSMUSG00000059031	-0.460411	0.00111692	0.0131163	Olfr482
ENSMUSG00000025968	-0.0802281	0.00113385	0.0132938	Ndufs1
ENSMUSG00000005034	-0.1193	0.00114	0.0133575	Prkacb
ENSMUSG00000012422	-0.164437	0.0011427	0.0133807	Tmem167
ENSMUSG00000027835	-0.153701	0.00114532	0.0133946	Pdcd10
ENSMUSG00000001127	-0.0923168	0.00115783	0.0134902	Araf
ENSMUSG00000016481	-0.178067	0.00115779	0.0134902	Cr1l
ENSMUSG00000034544	-0.155747	0.00115665	0.0134902	Rsrc1
ENSMUSG00000017421	-0.123863	0.00117566	0.0136554	Zfp207
ENSMUSG00000021929	-0.140489	0.00117885	0.0136735	Kpna3
ENSMUSG00000038628	-0.150014	0.0011853	0.0136992	Polr3k
ENSMUSG00000055531	-0.207543	0.00118493	0.0136992	Cpsf6
ENSMUSG00000057396	-0.207636	0.00118338	0.0136992	Zfp759
ENSMUSG00000069237	-0.206211	0.0011847	0.0136992	Fam8a1
ENSMUSG00000030779	-0.135145	0.00118687	0.0137088	Rbbp6
ENSMUSG00000091183	-0.277373	0.00119195	0.0137541	Gm5141
ENSMUSG00000021577	-0.0673211	0.00120306	0.0138615	Sdha
ENSMUSG00000093862	-0.435877	0.00120599	0.0138867	Gm5117
ENSMUSG00000064225	-0.186769	0.0012112	0.0139295	Paqr9
ENSMUSG00000024259	-0.148558	0.00121353	0.0139477	Slc25a46
ENSMUSG00000028618	-0.119621	0.00124017	0.014173	Tmem59
ENSMUSG00000100347	-0.186462	0.00124051	0.014173	Gm7895
ENSMUSG00000102742	-0.398173	0.00124072	0.014173	Pcdhga11
ENSMUSG00000020399	-0.351427	0.00124558	0.0142085	Havcr2
ENSMUSG00000046449	-0.197811	0.00124889	0.0142151	Nexmif
ENSMUSG00000055660	-0.187527	0.00124897	0.0142151	Mettl4
ENSMUSG00000033773	-0.154911	0.00127219	0.0144354	Rpap2
ENSMUSG00000007989	-0.158191	0.0012859	0.0145556	Fzd3
ENSMUSG00000022667	-0.859633	0.00129118	0.0146066	Cd200r1
ENSMUSG00000049630	-0.198396	0.00130918	0.0147565	C1ql3
ENSMUSG00000027782	-0.120577	0.00132621	0.0149215	Kpna4
ENSMUSG00000036298	-0.126678	0.00132764	0.0149285	Slc2a13
ENSMUSG00000019920	-0.159268	0.00133849	0.0150324	Lims1
ENSMUSG00000000031	-1.08387	0.00134453	0.0150822	H19
ENSMUSG00000022403	-0.0977547	0.00135237	0.0151429	St13
ENSMUSG00000036362	-0.233976	0.00135231	0.0151429	P2ry13
ENSMUSG00000021590	-0.428658	0.00135942	0.0152127	Spata9
ENSMUSG00000025899	-0.145287	0.00136693	0.0152783	Alkbh8
ENSMUSG00000026889	-0.128297	0.00138694	0.0154374	Rbm18
ENSMUSG00000041459	-0.144127	0.00139589	0.0155	Tardbp
ENSMUSG00000051599	-0.386101	0.0013991	0.0155264	Pcdhb2
ENSMUSG00000028878	-0.109224	0.00140753	0.0156015	Fam76a
ENSMUSG00000069208	-0.278344	0.00142221	0.0157269	Zfp825
ENSMUSG00000027177	-0.166329	0.00143287	0.015826	Hipk3
ENSMUSG00000002222	-0.163896	0.00144593	0.0159394	Rmnd5a
ENSMUSG00000033157	-0.159982	0.00144655	0.0159394	Abhd10
ENSMUSG00000030075	-0.21336	0.00144825	0.0159487	Cntn3
ENSMUSG00000037857	-0.206908	0.00145076	0.0159669	Nufip2
ENSMUSG00000042616	-0.147068	0.0014618	0.0160505	Oscp1
ENSMUSG00000029569	-0.151888	0.00146691	0.0160783	Tmem168
ENSMUSG00000109181	-0.38182	0.0014694	0.0160819	Gm5605
ENSMUSG00000040123	-0.142319	0.00147278	0.0161048	Zmym5
ENSMUSG00000057572	-0.237346	0.00147708	0.0161194	Zbtb8os
ENSMUSG00000030232	-0.123924	0.0014836	0.016157	Aebp2
ENSMUSG00000020248	-0.144808	0.00149652	0.0162787	Nfyb
ENSMUSG00000016409	-0.16677	0.00153217	0.0166471	Nkap
ENSMUSG00000091337	-0.226848	0.00153676	0.0166872	Eid1
ENSMUSG00000021076	-0.0754431	0.00154729	0.0167821	Actr10
ENSMUSG00000037070	-0.176297	0.00156243	0.0169168	Rbmxl1
ENSMUSG00000030532	-0.626062	0.00157054	0.0169947	Hddc3
ENSMUSG00000021592	-0.162943	0.00157455	0.0170179	Arsk
ENSMUSG00000024383	-0.231152	0.00157678	0.0170179	Map3k2
ENSMUSG00000066595	-0.167266	0.00157622	0.0170179	Flvcr1
ENSMUSG00000028134	-0.137811	0.00158546	0.0170968	Ptbp2
ENSMUSG00000026986	-0.114093	0.00159486	0.0171883	Hnmt
ENSMUSG00000087403	-0.293752	0.00161678	0.0173843	Kantr
ENSMUSG00000003038	-0.564987	0.00163161	0.0175135	Hmgn2
ENSMUSG00000094463	-0.335927	0.00163663	0.0175472	Gm8546
ENSMUSG00000063894	-0.211997	0.00164051	0.0175586	Zkscan8
ENSMUSG00000097326	-0.545332	0.00164302	0.0175754	A330048O09Rik
ENSMUSG00000091896	-0.173709	0.00164772	0.0176055	Ube2d2a
ENSMUSG00000024805	-0.185086	0.00165521	0.0176725	Pcgf5
ENSMUSG00000057894	-0.267008	0.00166357	0.0177242	Zfp329
ENSMUSG00000028560	-0.172565	0.00166944	0.0177463	Usp1
ENSMUSG00000027820	-0.333327	0.00167175	0.0177506	Mme
ENSMUSG00000000838	-0.228378	0.00168705	0.0178825	Fmr1
ENSMUSG00000026893	-0.173936	0.00169516	0.0179583	Gca
ENSMUSG00000032727	-0.219426	0.00172217	0.0181518	Mier3
ENSMUSG00000059974	-0.132213	0.0017206	0.0181518	Ntm
ENSMUSG00000074166	-0.237338	0.00172137	0.0181518	AW146154
ENSMUSG00000021149	-0.128078	0.00173184	0.0182228	Gtpbp4
ENSMUSG00000007653	-0.168643	0.00174127	0.0183018	Gabrb2
ENSMUSG00000090946	-0.21522	0.00174273	0.0183065	Ccdc71l
ENSMUSG00000038121	-0.118285	0.00174463	0.0183161	Fam210a
ENSMUSG00000070923	-0.245127	0.00175067	0.0183589	Klhl9
ENSMUSG00000027534	-0.184383	0.00175851	0.0184205	Snx16
ENSMUSG00000079038	-0.287596	0.00176107	0.0184299	D130040H23Rik
ENSMUSG00000110185	-0.171019	0.00177146	0.018525	Igip
ENSMUSG00000004633	-0.254852	0.00178786	0.0186618	Chn2
ENSMUSG00000040586	-0.210017	0.00179573	0.0187263	Ofd1
ENSMUSG00000037214	-0.208568	0.00180123	0.0187522	Thap1
ENSMUSG00000009030	-0.129173	0.00181512	0.0188654	Pdcl
ENSMUSG00000064358	-0.378877	0.00182185	0.0189248	COX3
ENSMUSG00000042460	-0.162279	0.00183324	0.0190008	C1galt1
ENSMUSG00000031176	-0.16271	0.00183932	0.0190533	Dynlt3
ENSMUSG00000087620	-0.19732	0.00184627	0.0191146	5330434G04Rik
ENSMUSG00000044408	-0.19117	0.00185487	0.0191824	Sptssa
ENSMUSG00000049420	-0.166025	0.00185942	0.0192101	Tmem200a
ENSMUSG00000001962	-0.16476	0.00188227	0.0193799	Fam50a
ENSMUSG00000063884	-0.230365	0.00188421	0.0193892	Ptcd3
ENSMUSG00000063694	-0.169872	0.00189121	0.0194291	Cycs
ENSMUSG00000042167	-0.172205	0.00189458	0.019453	Tent2
ENSMUSG00000086968	-0.0959492	0.00190024	0.0194897	4933431E20Rik
ENSMUSG00000055733	-0.17179	0.00190512	0.0195116	Nap1l3
ENSMUSG00000059820	-0.142767	0.00190514	0.0195116	Nkapd1
ENSMUSG00000069727	-0.284938	0.00191485	0.0195966	Zfp975
ENSMUSG00000112218	-0.374497	0.00191979	0.0196364	Gm18726
ENSMUSG00000029629	-0.174946	0.00192461	0.0196725	Phf14
ENSMUSG00000036022	-0.257102	0.00192543	0.0196725	Fam122b
ENSMUSG00000056952	-0.138563	0.00193581	0.0197245	Tatdn2
ENSMUSG00000005362	-0.0930135	0.00194274	0.0197693	Crbn
ENSMUSG00000032320	-0.10294	0.00194338	0.0197693	Rcn2
ENSMUSG00000023025	-0.213865	0.00195311	0.0198575	Larp4
ENSMUSG00000038843	-0.357356	0.00196072	0.0199024	Gcnt1
ENSMUSG00000043991	-0.220981	0.00196514	0.0199221	Pura
ENSMUSG00000020189	-0.215179	0.00197221	0.0199733	Osbpl8
ENSMUSG00000024097	-0.188483	0.00197412	0.0199733	Srsf7
ENSMUSG00000024513	-0.102016	0.00197374	0.0199733	Mbd2
ENSMUSG00000028189	-0.213431	0.00198279	0.0200383	Ctbs
ENSMUSG00000047996	-0.348699	0.00200335	0.0202033	Prrg1
ENSMUSG00000027598	-0.127431	0.00201667	0.0202938	Itch
ENSMUSG00000066554	-0.201978	0.00202033	0.0203197	Gm10167
ENSMUSG00000003452	-0.227986	0.00202801	0.0203345	Bicd1
ENSMUSG00000006527	-0.11915	0.00202834	0.0203345	Sfmbt1
ENSMUSG00000058594	-0.0781079	0.00202422	0.0203345	Fbh1
ENSMUSG00000068748	-0.161272	0.00202822	0.0203345	Ptprz1
ENSMUSG00000048234	-0.103754	0.00203513	0.0203917	Rnf149
ENSMUSG00000029486	-0.143389	0.00203657	0.0203952	Mrpl1
ENSMUSG00000046404	-0.165432	0.00204091	0.0204276	Yod1
ENSMUSG00000061371	-0.223675	0.00204324	0.0204401	Zfp873
ENSMUSG00000056383	-0.184041	0.00205488	0.0205345	AI987944
ENSMUSG00000020589	-0.122749	0.00205701	0.0205448	Cyria
ENSMUSG00000104496	-0.311276	0.00206219	0.0205855	Gm5837
ENSMUSG00000035762	-0.153913	0.00206418	0.0205944	Tmem161b
ENSMUSG00000060227	-0.153176	0.00208478	0.0207666	Golm2
ENSMUSG00000034912	-0.148519	0.00209562	0.0208635	Mdga2
ENSMUSG00000026827	-0.106936	0.00210202	0.0208938	Gpd2
ENSMUSG00000039106	-0.180367	0.00210094	0.0208938	Htr5a
ENSMUSG00000000402	-0.318825	0.00210511	0.0209134	Egfl6
ENSMUSG00000029920	-0.167896	0.00210695	0.0209205	Smarcad1
ENSMUSG00000016984	-0.234987	0.00213484	0.0211525	Etaa1
ENSMUSG00000079450	-0.65723	0.00214237	0.0211862	Cldn34c1
ENSMUSG00000082575	-0.20324	0.0021451	0.0211867	Eef2-ps2
ENSMUSG00000053870	-0.177978	0.00215436	0.0212669	Fpgt
ENSMUSG00000020321	-0.102841	0.00215785	0.0212788	Mdh1
ENSMUSG00000007656	-0.214344	0.00216106	0.021299	Arpp19
ENSMUSG00000034297	-0.168684	0.00216218	0.021299	Med13
ENSMUSG00000064367	-0.235488	0.00216666	0.0213104	ND5
ENSMUSG00000031715	-0.158144	0.00218418	0.0214592	Smarca5
ENSMUSG00000025742	-0.184135	0.00220857	0.0216647	Prps2
ENSMUSG00000025597	-0.23444	0.00222639	0.0218165	Klhl4
ENSMUSG00000026227	-0.201847	0.00223624	0.0219016	2810459M11Rik
ENSMUSG00000022112	-0.185915	0.00224646	0.0219671	Gpc5
ENSMUSG00000056537	-0.127165	0.00225294	0.0220074	Rlim
ENSMUSG00000037826	-0.148526	0.00225646	0.0220302	Ppm1k
ENSMUSG00000020362	-0.204581	0.00228836	0.022266	Cnot6
ENSMUSG00000025909	-0.173935	0.00228895	0.022266	Sntg1
ENSMUSG00000023106	-0.0941233	0.00229815	0.0223206	Denr
ENSMUSG00000019880	-0.225312	0.0023124	0.0224124	Rspo3
ENSMUSG00000034653	-0.22068	0.00231131	0.0224124	Ythdc2
ENSMUSG00000032293	-0.126294	0.0023278	0.0224941	Ireb2
ENSMUSG00000022722	-0.1599	0.00233408	0.022529	Arl6
ENSMUSG00000058331	-0.252967	0.00236357	0.0227548	Zfp85
ENSMUSG00000020516	-0.170887	0.00237878	0.0228777	Rps6kb1
ENSMUSG00000053012	-0.193839	0.00239914	0.0230379	Krcc1
ENSMUSG00000097333	-0.160635	0.00240177	0.0230513	Zfp87
ENSMUSG00000085084	-0.336803	0.00241203	0.0231175	4930570G19Rik
ENSMUSG00000027822	-0.161571	0.00242432	0.0232081	Slc33a1
ENSMUSG00000062627	-0.174333	0.00242753	0.023227	Mysm1
ENSMUSG00000027006	-0.0980903	0.00244247	0.023334	Dnajc10
ENSMUSG00000043190	-0.159138	0.00245241	0.023417	Rfesd
ENSMUSG00000033790	-0.164922	0.00245455	0.0234255	Tubgcp5
ENSMUSG00000000804	-0.0861018	0.00246397	0.0234753	Usp32
ENSMUSG00000038733	-0.103951	0.0024648	0.0234753	Wdr26
ENSMUSG00000029397	-0.163122	0.00247556	0.0235658	Rchy1
ENSMUSG00000026753	-0.111429	0.00247904	0.0235749	Ppp6c
ENSMUSG00000027965	-0.316785	0.00247831	0.0235749	Olfm3
ENSMUSG00000078578	-0.251243	0.00249394	0.0236444	Ube2d3
ENSMUSG00000020642	-0.126271	0.00249643	0.0236559	Rnf144a
ENSMUSG00000016833	-0.163777	0.00249937	0.0236717	Mrps18c
ENSMUSG00000038212	-0.137086	0.00250291	0.0236817	Mfsd14b
ENSMUSG00000026696	-0.121701	0.0025101	0.0237252	Vamp4
ENSMUSG00000063663	-0.293561	0.00252201	0.0237777	Brwd3
ENSMUSG00000048330	-0.105262	0.0025262	0.0238052	Ric3
ENSMUSG00000075316	-0.492226	0.00252918	0.0238212	Scn9a
ENSMUSG00000015932	-0.097019	0.00254273	0.0239205	Dstn
ENSMUSG00000016534	-0.184533	0.00254886	0.0239583	Lamp2
ENSMUSG00000035798	-0.10548	0.00255059	0.0239624	Zdhhc17
ENSMUSG00000045103	-0.167544	0.00257859	0.0241963	Dmd
ENSMUSG00000054459	-0.199671	0.00258494	0.0242243	Vsnl1
ENSMUSG00000000168	-0.165349	0.0025932	0.0242674	Dlat
ENSMUSG00000020137	-0.153019	0.00259474	0.0242674	Thap2
ENSMUSG00000069744	-0.138458	0.00259406	0.0242674	Psmb3
ENSMUSG00000021392	-0.153235	0.00260605	0.024317	Nol8
ENSMUSG00000033540	-0.183227	0.00260782	0.024317	Idua
ENSMUSG00000037730	-0.132632	0.00260944	0.024317	Mynn
ENSMUSG00000002413	-0.126839	0.00261221	0.0243211	Braf
ENSMUSG00000041028	-0.0956977	0.00261953	0.0243528	Ghitm
ENSMUSG00000096910	-0.200396	0.00263002	0.024414	Zfp955b
ENSMUSG00000055430	-0.229055	0.0026368	0.0244283	Nap1l5
ENSMUSG00000029998	-0.0999503	0.0026478	0.0244938	Pcyox1
ENSMUSG00000039942	-0.414441	0.00265802	0.0245572	Ptger4
ENSMUSG00000057147	-0.152065	0.00267708	0.0247035	Dph6
ENSMUSG00000000184	-0.187335	0.00268296	0.0247333	Ccnd2
ENSMUSG00000053799	-0.133121	0.00268186	0.0247333	Exoc6
ENSMUSG00000020305	-0.125479	0.00268884	0.0247752	Asb3
ENSMUSG00000034071	-0.209809	0.00269053	0.0247786	Zfp551
ENSMUSG00000026761	-0.178849	0.00269474	0.0247807	Orc4
ENSMUSG00000027132	-0.215393	0.00269368	0.0247807	Katnbl1
ENSMUSG00000040998	-0.332552	0.00271958	0.0249969	Npnt
ENSMUSG00000061080	-0.0982849	0.00272387	0.0250125	Lsamp
ENSMUSG00000047037	-0.144382	0.00277409	0.025373	Nipa1
ENSMUSG00000078877	-0.315276	0.0027806	0.0254155	Gm14295
ENSMUSG00000037286	-0.147957	0.00278397	0.0254177	Stag1
ENSMUSG00000078622	-0.0748844	0.00278442	0.0254177	Ccdc47
ENSMUSG00000000340	-0.121629	0.00278733	0.0254318	Dbt
ENSMUSG00000090112	-0.170206	0.00279049	0.0254482	Shprh
ENSMUSG00000022292	-0.152534	0.00279641	0.0254811	Rrm2b
ENSMUSG00000072964	-0.104732	0.00279702	0.0254811	Bhlhb9
ENSMUSG00000031885	-0.173746	0.00280458	0.0255269	Cbfb
ENSMUSG00000029212	-0.149088	0.00282548	0.0256671	Gabrb1
ENSMUSG00000037315	-0.185708	0.00283015	0.0256846	Jade3
ENSMUSG00000031284	-0.130789	0.00283792	0.0257425	Pak3
ENSMUSG00000032878	-0.174711	0.00284848	0.0258132	Ccdc85a
ENSMUSG00000044647	-0.122137	0.0028559	0.0258679	Csrnp3
ENSMUSG00000019814	-0.146477	0.00288734	0.0261274	Ltv1
ENSMUSG00000062421	-0.0820649	0.00289177	0.0261548	Arf2
ENSMUSG00000020719	-0.12768	0.00290634	0.0262556	Ddx5
ENSMUSG00000027366	-0.176933	0.00292993	0.0264487	Sppl2a
ENSMUSG00000059336	-0.257388	0.00293583	0.0264763	Slc14a1
ENSMUSG00000061244	-0.135131	0.00297559	0.0267961	Exoc5
ENSMUSG00000029617	-0.105596	0.00298595	0.0268505	Ccz1
ENSMUSG00000037151	-0.128309	0.00298545	0.0268505	Lrrc20
ENSMUSG00000095512	-0.530799	0.00298454	0.0268505	Gm17222
ENSMUSG00000034998	-0.206739	0.00298925	0.0268673	Foxn2
ENSMUSG00000065979	-0.0815264	0.00302011	0.0270665	Cpped1
ENSMUSG00000035898	-0.210777	0.00305347	0.0273111	Uba6
ENSMUSG00000038206	-0.119048	0.00306012	0.0273464	Fbxo8
ENSMUSG00000037104	-0.103083	0.0030643	0.0273575	Socs5
ENSMUSG00000033364	-0.112565	0.003106	0.0276241	Usp37
ENSMUSG00000029238	-0.12456	0.00310957	0.0276428	Clock
ENSMUSG00000032449	-0.162478	0.00311738	0.0276858	Slc25a36
ENSMUSG00000031229	-0.168397	0.00312098	0.0276888	Atrx
ENSMUSG00000046032	-0.112387	0.00312587	0.0276954	Snx12
ENSMUSG00000032249	-0.0702161	0.00313494	0.0277312	Anp32a
ENSMUSG00000035293	-0.235603	0.00313733	0.0277312	G2e3
ENSMUSG00000054408	-0.124731	0.00313618	0.0277312	Spcs3
ENSMUSG00000050714	-0.27423	0.00314052	0.0277327	Zbtb26
ENSMUSG00000058446	-0.119697	0.00314104	0.0277327	Znrf2
ENSMUSG00000005846	-0.115722	0.00314875	0.0277664	Rsl1d1
ENSMUSG00000050855	-0.170834	0.00315334	0.0277937	Zfp940
ENSMUSG00000041241	-0.13837	0.00316727	0.0278902	Mul1
ENSMUSG00000026754	-0.129081	0.00318352	0.0279723	Golga1
ENSMUSG00000072066	-0.323482	0.00318408	0.0279723	6720489N17Rik
ENSMUSG00000029254	-0.391251	0.00320989	0.0281461	Stap1
ENSMUSG00000020335	-0.278589	0.00323454	0.0283356	Zfp354b
ENSMUSG00000027167	-0.138433	0.00323728	0.0283463	Elp4
ENSMUSG00000033808	-0.138789	0.00324341	0.0283772	Tmem87a
ENSMUSG00000110105	-0.444167	0.00324612	0.0283772	Vmn2r29
ENSMUSG00000106379	-0.221981	0.00327904	0.028618	Lhfpl3
ENSMUSG00000071291	-0.268211	0.00329935	0.0287819	Zfp58
ENSMUSG00000040464	-0.249817	0.00333016	0.028956	Gtpbp10
ENSMUSG00000079311	-0.703754	0.00337066	0.0292903	Gm3222
ENSMUSG00000020152	-0.150858	0.00337512	0.029303	Actr2
ENSMUSG00000024908	-0.102191	0.0033906	0.0293899	Ppp6r3
ENSMUSG00000027667	-0.103978	0.00339108	0.0293899	Zfp639
ENSMUSG00000028232	-0.195452	0.00340271	0.0294587	Tmem68
ENSMUSG00000028080	-0.1251	0.003447	0.0297228	Lrba
ENSMUSG00000037058	-0.0955088	0.00344085	0.0297228	Paip2
ENSMUSG00000096914	-0.190988	0.00345602	0.0297594	Galntl6
ENSMUSG00000021301	-0.209088	0.00345777	0.0297607	Hecw1
ENSMUSG00000029012	-0.10928	0.00349838	0.0299928	Orc5
ENSMUSG00000018442	-0.128308	0.00351357	0.0300742	Derl2
ENSMUSG00000067242	-0.126616	0.00351835	0.0300742	Lgi1
ENSMUSG00000005698	-0.116567	0.00352503	0.0301176	Ctcf
ENSMUSG00000021057	-0.135727	0.00352679	0.0301188	Akap5
ENSMUSG00000022601	-0.169303	0.0035723	0.0303965	Zbtb11
ENSMUSG00000051727	-0.370952	0.00357233	0.0303965	Kctd14
ENSMUSG00000024974	-0.117526	0.0036005	0.030596	Smc3
ENSMUSG00000014550	-0.0812753	0.00361163	0.0306611	Rbsn
ENSMUSG00000035840	-0.222597	0.00361633	0.0306871	Lysmd3
ENSMUSG00000022124	-0.116689	0.00362915	0.0307261	Fbxl3
ENSMUSG00000027009	-0.248026	0.00365243	0.0309027	Itga4
ENSMUSG00000031870	-0.184281	0.00366078	0.0309237	Pgr
ENSMUSG00000062078	-0.184044	0.00366077	0.0309237	Qk
ENSMUSG00000022404	-0.107053	0.00366401	0.0309269	Slc25a17
ENSMUSG00000035045	-0.11184	0.00367733	0.0310074	Zc3h12b
ENSMUSG00000093798	-0.372488	0.00368618	0.0310681	Gm8355
ENSMUSG00000017412	-0.21047	0.00368921	0.0310796	Cacnb4
ENSMUSG00000025978	-0.14515	0.00369443	0.0310853	Rftn2
ENSMUSG00000039789	-0.140589	0.0036925	0.0310853	Zfp597
ENSMUSG00000045237	-0.198841	0.00369933	0.0311087	Eola1
ENSMUSG00000020728	-0.390499	0.00372052	0.0312306	Cep112
ENSMUSG00000017286	-0.11101	0.00372305	0.0312378	Glod4
ENSMUSG00000021024	-0.0856537	0.00373009	0.0312629	Psma6
ENSMUSG00000025024	-0.109444	0.00373274	0.0312629	Smndc1
ENSMUSG00000057497	-0.148553	0.00373143	0.0312629	Fam136a
ENSMUSG00000025777	-0.130579	0.00376299	0.0314739	Gdap1
ENSMUSG00000065947	-0.874925	0.00379034	0.0316601	ND4L
ENSMUSG00000056296	-0.214012	0.00380052	0.0316907	Synpr
ENSMUSG00000078307	-0.216929	0.00380078	0.0316907	AI593442
ENSMUSG00000039988	-0.11033	0.00380562	0.0317169	Ankrd13c
ENSMUSG00000022742	-0.11712	0.00382114	0.0317754	Cpox
ENSMUSG00000034480	-0.146727	0.00383242	0.031855	Diaph2
ENSMUSG00000032252	-0.119641	0.00384685	0.0319465	Glce
ENSMUSG00000046721	-0.176044	0.00386472	0.0320095	Rpl14-ps1
ENSMUSG00000055373	-0.307807	0.00386394	0.0320095	Fut9
ENSMUSG00000056234	-0.146824	0.00387807	0.0320916	Ncoa4
ENSMUSG00000024759	-0.141666	0.0038903	0.0321684	Atl3
ENSMUSG00000042390	-0.107172	0.0038908	0.0321684	Gatad2b
ENSMUSG00000075376	-0.164998	0.00391004	0.0322847	Rc3h2
ENSMUSG00000057561	-0.120647	0.00391521	0.0323131	Eif1a
ENSMUSG00000005506	-0.10263	0.00395427	0.0325778	Celf1
ENSMUSG00000111151	-0.281739	0.00397489	0.0327044	Gm5120
ENSMUSG00000002881	-0.161367	0.0039908	0.0327537	Nab1
ENSMUSG00000050334	-0.204615	0.00399242	0.0327537	C130071C03Rik
ENSMUSG00000027900	-0.129071	0.0040178	0.0329125	Dram2
ENSMUSG00000097412	-0.324522	0.00406308	0.0332688	1810014B01Rik
ENSMUSG00000068706	-0.164646	0.00407557	0.0333127	Gm10250
ENSMUSG00000020564	-0.114516	0.00407745	0.0333135	Atxn7l1
ENSMUSG00000035234	-0.227719	0.00413563	0.0336856	Abraxas1
ENSMUSG00000041684	-0.106272	0.00413827	0.0336924	Bivm
ENSMUSG00000020326	-0.146666	0.00415055	0.0337777	Ccng1
ENSMUSG00000086429	-0.312602	0.00415645	0.033811	Gt(ROSA)26Sor
ENSMUSG00000002107	-0.122237	0.00417238	0.0338816	Celf2
ENSMUSG00000037855	-0.143836	0.00418876	0.033926	Zfp365
ENSMUSG00000042097	-0.105341	0.00418859	0.033926	Zfp239
ENSMUSG00000039167	-0.207411	0.00420599	0.0340213	Adgrl4
ENSMUSG00000020962	-0.187	0.0042085	0.0340269	Gtf2a1
ENSMUSG00000024827	-0.126011	0.00421789	0.0340439	Gldc
ENSMUSG00000063687	-0.372925	0.00422575	0.0340921	Pcdhb5
ENSMUSG00000037235	-0.176356	0.00423812	0.0341629	Mxd4
ENSMUSG00000050697	-0.12758	0.00424747	0.034194	Prkaa1
ENSMUSG00000022704	-0.14062	0.00425063	0.0342046	Qtrt2
ENSMUSG00000051344	-0.0889766	0.00427112	0.0343399	Plekhm3
ENSMUSG00000048327	-0.548813	0.00429166	0.0344897	Ckap2l
ENSMUSG00000030224	-0.0892441	0.00430723	0.0345857	Strap
ENSMUSG00000024425	-0.106981	0.00431608	0.0346269	Ndfip1
ENSMUSG00000020078	-0.125131	0.00433315	0.0347432	Vps26a
ENSMUSG00000031343	-0.241804	0.00435388	0.0348403	Gabra3
ENSMUSG00000074194	-0.163248	0.0043717	0.034968	Zfp791
ENSMUSG00000028483	-0.115457	0.00437509	0.0349801	Snapc3
ENSMUSG00000039701	-0.125493	0.00439923	0.035083	Usp53
ENSMUSG00000075700	-0.174491	0.00442713	0.0352453	Selenot
ENSMUSG00000035575	-0.101803	0.00443057	0.0352577	Utp6
ENSMUSG00000025545	-0.166315	0.0044374	0.035297	Clybl
ENSMUSG00000037434	-0.128882	0.00446319	0.0354568	Slc30a1
ENSMUSG00000060475	-0.154795	0.00446838	0.0354778	Wtap
ENSMUSG00000082895	-0.929603	0.00448459	0.0355814	Rpsa-ps9
ENSMUSG00000052305	-0.640304	0.00449468	0.0356463	Hbb-b1
ENSMUSG00000020166	-0.0883763	0.004503	0.0356971	Cnot2
ENSMUSG00000039841	-0.194097	0.00451243	0.035728	Zfp800
ENSMUSG00000072763	-0.440365	0.0045527	0.035987	5430403G16Rik
ENSMUSG00000043668	-0.224713	0.00459289	0.0362253	Tox3
ENSMUSG00000002688	-0.180624	0.00467203	0.0366792	Prkd1
ENSMUSG00000032827	-0.133159	0.00471732	0.0369725	Ppp1r9a
ENSMUSG00000044066	-0.105744	0.0047154	0.0369725	Cep68
ENSMUSG00000045092	-0.135804	0.00473977	0.0371175	S1pr1
ENSMUSG00000029910	-0.158041	0.00474308	0.0371276	Mad2l1
ENSMUSG00000006392	-0.237666	0.0047734	0.0372868	Med8
ENSMUSG00000024242	-0.109801	0.00487967	0.0379266	Map4k3
ENSMUSG00000021943	-0.217644	0.00489186	0.0379739	Gdf10
ENSMUSG00000060438	-0.217218	0.00492501	0.0381975	Rps10-ps1
ENSMUSG00000079083	-0.170197	0.0049268	0.0381975	Jrkl
ENSMUSG00000028252	-0.213632	0.00496212	0.0384075	Ccnc
ENSMUSG00000020309	-0.170181	0.00501546	0.0386762	Chac2
ENSMUSG00000025037	-0.145262	0.00501435	0.0386762	Maoa
ENSMUSG00000099881	-0.141295	0.00501252	0.0386762	2810013P06Rik
ENSMUSG00000117416	-0.235855	0.0050435	0.0388443	Gm5064
ENSMUSG00000045106	-0.208776	0.00508236	0.039047	Ccdc73
ENSMUSG00000035666	-0.106355	0.00509023	0.0390914	Gtf3c4
ENSMUSG00000048833	-0.0921048	0.0051116	0.0392232	Slc39a9
ENSMUSG00000031210	-0.256274	0.00516957	0.0395676	Gpr165
ENSMUSG00000021051	-0.0831588	0.00518534	0.0395802	Ppp2r5e
ENSMUSG00000029587	-0.0920475	0.00517846	0.0395802	Zfp12
ENSMUSG00000059796	-0.118362	0.00518208	0.0395802	Eif4a1
ENSMUSG00000073676	-0.135121	0.00518779	0.0395802	Hspe1
ENSMUSG00000028484	-0.143433	0.00520758	0.039669	Psip1
ENSMUSG00000055240	-0.182845	0.00522385	0.0397579	Zfp101
ENSMUSG00000037418	-0.839544	0.00523563	0.0398151	Best1
ENSMUSG00000044308	-0.123675	0.00525268	0.0399096	Ubr3
ENSMUSG00000020805	-0.259976	0.00526179	0.0399489	Slc13a5
ENSMUSG00000075703	-0.110351	0.00529263	0.0401179	Selenoi
ENSMUSG00000022634	-0.11728	0.00531486	0.0402456	Yaf2
ENSMUSG00000014767	-0.176148	0.00532322	0.0402843	Tbp
ENSMUSG00000026240	-0.140676	0.00533849	0.0403527	Cops7b
ENSMUSG00000086841	-0.190617	0.00537357	0.0405503	2410006H16Rik
ENSMUSG00000014177	-0.136096	0.00538597	0.0406111	Tvp23b
ENSMUSG00000029334	-0.338608	0.00540984	0.0407582	Prkg2
ENSMUSG00000090659	-0.237732	0.00542816	0.0408468	Zfp493
ENSMUSG00000046836	-0.113526	0.00547486	0.0410823	Brox
ENSMUSG00000025245	-0.147155	0.00553811	0.0414736	Lztfl1
ENSMUSG00000041633	-0.326668	0.00556572	0.0416304	Kctd12b
ENSMUSG00000038292	-0.398519	0.00557307	0.0416686	Kash5
ENSMUSG00000004843	-0.0895692	0.0055892	0.041761	Chmp2b
ENSMUSG00000030509	-0.119454	0.00561535	0.0419344	Asb7
ENSMUSG00000035236	-0.230041	0.00563736	0.042049	Scai
ENSMUSG00000109901	-0.129902	0.00564196	0.042049	Chmp1b
ENSMUSG00000048661	-0.124972	0.00565218	0.0421084	Lemd3
ENSMUSG00000026017	-0.183159	0.00567221	0.0422379	Carf
ENSMUSG00000026141	-0.286237	0.00580217	0.043037	Col19a1
ENSMUSG00000048170	-0.104597	0.00580585	0.0430472	Mcmbp
ENSMUSG00000063049	-0.164542	0.0058153	0.0430667	Ing2
ENSMUSG00000037119	-0.105608	0.0058203	0.0430859	Fam91a1
ENSMUSG00000021275	-0.0773393	0.00582427	0.0430982	Tecpr2
ENSMUSG00000024072	-0.103027	0.00584316	0.0432209	Yipf4
ENSMUSG00000026098	-0.206974	0.00585823	0.0432985	Pms1
ENSMUSG00000028300	-0.1175	0.0058925	0.0434381	C9orf72
ENSMUSG00000054894	-0.154576	0.00589345	0.0434381	Dmac2l
ENSMUSG00000070498	-0.0992079	0.00589205	0.0434381	Tmem132b
ENSMUSG00000054474	-0.233524	0.00589675	0.0434452	Thnsl2
ENSMUSG00000107879	-0.11702	0.00592049	0.0436029	9330102E08Rik
ENSMUSG00000059475	-0.0997287	0.00595137	0.0437613	Zfp426
ENSMUSG00000018927	-0.691566	0.00608704	0.044531	Ccl6
ENSMUSG00000049744	-0.181611	0.00608943	0.044531	Arhgap15
ENSMUSG00000012429	-0.217523	0.00611972	0.0446608	Mplkip
ENSMUSG00000024601	-0.154118	0.00611826	0.0446608	Isoc1
ENSMUSG00000037386	-0.139727	0.00613294	0.0447266	Rims2
ENSMUSG00000053702	-0.123225	0.0061533	0.0448361	Nebl
ENSMUSG00000048015	-0.947747	0.00617114	0.0449175	Neurod4
ENSMUSG00000081525	-0.768483	0.00617747	0.0449461	Gm13325
ENSMUSG00000058355	-0.102617	0.00618661	0.044995	Abce1
ENSMUSG00000044018	-0.141331	0.00620257	0.045076	Mrpl50
ENSMUSG00000004631	-0.133958	0.00621336	0.0451216	Sgce
ENSMUSG00000052144	-0.177846	0.00621368	0.0451216	Ppp4r2
ENSMUSG00000033981	-0.149912	0.00623379	0.0452325	Gria2
ENSMUSG00000091264	-0.108104	0.0062474	0.0452785	Smim13
ENSMUSG00000099492	-0.282534	0.00625795	0.0453198	Gm5525
ENSMUSG00000028399	-0.130491	0.00626925	0.0453489	Ptprd
ENSMUSG00000052656	-0.0821852	0.0062684	0.0453489	Rnf103
ENSMUSG00000021215	-0.239077	0.00632302	0.0456494	Net1
ENSMUSG00000004798	-0.0709565	0.006345	0.0457072	Ulk2
ENSMUSG00000029276	-0.184432	0.00633934	0.0457072	Glmn
ENSMUSG00000046191	-0.149767	0.00634397	0.0457072	Pcdhb20
ENSMUSG00000066232	-0.0973778	0.00633632	0.0457072	Ipo7
ENSMUSG00000117896	-0.336587	0.00635859	0.0457824	AA387883
ENSMUSG00000024122	-0.075454	0.00637725	0.0458813	Pdpk1
ENSMUSG00000021830	-0.101325	0.0064467	0.0462376	Txndc16
ENSMUSG00000021264	-0.0728331	0.00654516	0.0467294	Yy1
ENSMUSG00000061751	-0.138683	0.00656316	0.0468399	Kalrn
ENSMUSG00000040128	-0.232813	0.00661545	0.0471591	Pnrc1
ENSMUSG00000027361	-0.139277	0.00665112	0.0472932	Gabpb1
ENSMUSG00000028672	-0.221796	0.00664596	0.0472932	Hmgcl
ENSMUSG00000028800	-0.247633	0.00663707	0.0472932	Hdac1
ENSMUSG00000056536	-0.205812	0.00665018	0.0472932	Pign
ENSMUSG00000059003	-0.194874	0.00664309	0.0472932	Grin2a
ENSMUSG00000075279	-0.432804	0.00666082	0.0473379	Mrpl23-ps1
ENSMUSG00000106853	-0.858138	0.00671171	0.047609	Gm7492
ENSMUSG00000049583	-0.145462	0.0067413	0.0477826	Grm5
ENSMUSG00000022237	-0.155593	0.00676073	0.0479022	Ankrd33b
ENSMUSG00000060530	-0.123742	0.00676819	0.0479369	2310069G16Rik
ENSMUSG00000054693	-0.11633	0.00680106	0.0481149	Adam10
ENSMUSG00000085998	-0.356868	0.00679986	0.0481149	AW822252
ENSMUSG00000038005	-0.11276	0.00680368	0.0481152	Hpf1
ENSMUSG00000028546	-0.195299	0.00683772	0.0483194	Elavl4
ENSMUSG00000015733	-0.115544	0.00685057	0.0483259	Capza2
ENSMUSG00000021708	-0.14968	0.00685559	0.0483259	Rasgrf2
ENSMUSG00000024558	-0.175355	0.00685675	0.0483259	Mapk4
ENSMUSG00000092416	-0.144058	0.00686238	0.0483473	Zfp141
ENSMUSG00000033105	-0.119507	0.00687519	0.048401	Lss
ENSMUSG00000046138	-0.0917895	0.0068731	0.048401	9930021J03Rik
ENSMUSG00000046324	-0.11965	0.00690821	0.0485786	Ermp1
ENSMUSG00000035329	-0.138073	0.00691219	0.0485883	Fbxo33
ENSMUSG00000021096	-0.0806469	0.00691679	0.0486023	Ppm1a
ENSMUSG00000020634	-0.134032	0.00693839	0.048705	Ubxn2a
ENSMUSG00000113255	-0.374981	0.00693746	0.048705	Tes3-ps
ENSMUSG00000036560	-0.1853	0.00699293	0.0490266	Lgi4
ENSMUSG00000024234	-0.102248	0.00702481	0.0491933	Mtpap
ENSMUSG00000051579	-0.166049	0.00705188	0.0493289	Tceal8
ENSMUSG00000021811	-0.121379	0.00706138	0.0493768	Dnajc9
ENSMUSG00000072704	-0.172172	0.00707069	0.0494234	Smim10l1
ENSMUSG00000032097	-0.113986	0.00708833	0.0495281	Ddx6
