# Supplementary material for: Multisensory gamma stimulation enhances adult neurogenesis and improves cognitive function in male mice with Down Syndrome
Source: PLoS One. 2025 Apr 24;20(4):e0317428. doi: 10.1371/journal.pone.0317428 (PMC12021272; doi:10.1371/journal.pone.0317428)
Supplement: S3 Table A-B — (ZIP) [file pone.0317428.s014.zip › Table3/TableS3B.xlsx]

## Sheet: Sheet1
TableS3B: downregulated genes in human excitatory neurons from individuals with DS
gene_name	p_val	avg_logFC	p_val_adj
PRELID1	1.45e-22	-0.253091	4.09e-18
LRRN3	3.37e-34	-0.253603	9.49e-30
SYNGR3	4.77e-11	-0.253861	1.34e-06
SLC24A2	3.35e-63	-0.255242	9.42e-59
LINC01090	4.23e-37	-0.255848	1.19e-32
P2RY14	2.27e-77	-0.257423	6.39e-73
KIF5A	1.21e-10	-0.257693	3.4e-06
MGST1	4.42e-69	-0.258846	1.24e-64
COX4I1	2.92e-08	-0.259203	0.000820442
WSB2	1.57e-06	-0.261114	0.0442953
ARF5	7.26e-12	-0.262613	2.04e-07
CADPS2	1.96e-46	-0.262944	5.51e-42
AC073167.1	6.75e-133	-0.26307	1.9e-128
SYT11	1.13e-11	-0.264524	3.19e-07
UBE2M	1.88e-33	-0.264909	5.29e-29
LINC00507	1.73e-30	-0.265466	4.87e-26
CHRM3-AS2	1.38e-98	-0.265735	3.88e-94
CLU	3.72e-16	-0.265891	1.05e-11
AC008056.1	2.21e-135	-0.266695	6.22e-131
LINC02306	1.19e-55	-0.266801	3.36e-51
NBL1	8.34e-09	-0.267122	0.000234779
AES	2.26e-07	-0.267351	0.0063445
AC093879.1	2.05e-167	-0.267949	5.77e-163
KIAA1217	9.01e-12	-0.268555	2.53e-07
GOT1	1.2e-11	-0.269081	3.36e-07
AC130650.1	1.42e-116	-0.269838	4e-112
AQP4-AS1	8.64e-55	-0.271646	2.43e-50
ZNF385D	3e-68	-0.27526	8.44e-64
C12orf40	4.29e-118	-0.275355	1.21e-113
AL138828.1	4.76e-160	-0.275605	1.34e-155
AP000787.1	9.86e-169	-0.280204	2.77e-164
PGP	9.95e-72	-0.280925	2.8e-67
PINK1	2.17e-16	-0.281176	6.11e-12
FEZ1	4.42e-22	-0.283577	1.24e-17
SV2B	2.92e-112	-0.284309	8.22e-108
SLC39A11	4.51e-89	-0.285079	1.27e-84
ATP2B2	6.04e-62	-0.285475	1.7e-57
MDGA2	9.04e-100	-0.287285	2.54e-95
SLC22A17	5.41e-12	-0.288925	1.52e-07
SLC25A4	2.82e-19	-0.290313	7.93e-15
ASTN2	1.69e-120	-0.290937	4.75e-116
AC015923.1	3.95e-97	-0.291849	1.11e-92
SNN	1.22e-10	-0.291874	3.42e-06
TMEM160	3.31e-18	-0.292426	9.32e-14
MGLL	1.27e-73	-0.294811	3.57e-69
RASGRF1	9.55e-67	-0.295213	2.69e-62
CABP1	3.34e-112	-0.295554	9.4e-108
MLIP	9.51e-102	-0.296346	2.67e-97
GABRG3	1.07e-67	-0.29735	3.02e-63
AC004594.1	9.9e-168	-0.297518	2.78e-163
MOAP1	3.44e-09	-0.297662	9.69e-05
PDE7B	5.98e-59	-0.299797	1.68e-54
TOX	4.47e-45	-0.301376	1.26e-40
OTOGL	1.25e-87	-0.301428	3.53e-83
SNCG	6.28e-18	-0.303445	1.77e-13
KCNF1	2.21e-31	-0.304405	6.23e-27
GRM3	4.36e-62	-0.304646	1.23e-57
IL1RAPL2	1.15e-25	-0.305612	3.24e-21
RAB3A	9.26e-07	-0.306046	0.026052
CPNE4	3.85e-46	-0.306785	1.08e-41
IPCEF1	4.74e-48	-0.30696	1.33e-43
BASP1	5.08e-57	-0.307455	1.43e-52
GABRA1	2.26e-15	-0.308064	6.37e-11
GUK1	1.48e-23	-0.308435	4.16e-19
AC109466.1	4.12e-31	-0.309508	1.16e-26
LDHB	1.73e-12	-0.309691	4.88e-08
NELL1	2.3e-92	-0.310218	6.46e-88
BEX4	4.89e-13	-0.311266	1.37e-08
LDHA	1.13e-15	-0.311558	3.17e-11
NEUROD6	2.89e-180	-0.311632	8.12e-176
AL117190.2	4.27e-109	-0.312883	1.2e-104
SEMA3E	7.12e-71	-0.314576	2e-66
ETV5	2.86e-143	-0.314893	8.05e-139
CAP2	2.69e-71	-0.315172	7.58e-67
ST8SIA5	4.22e-123	-0.315378	1.19e-118
RXFP1	5.59e-73	-0.315778	1.57e-68
NAT8L	7.7e-09	-0.317105	0.00021668
STARD4-AS1	1.1e-168	-0.317124	3.09e-164
NRSN1	1.11e-97	-0.317691	3.12e-93
PLCB1	1.22e-205	-0.317749	3.42e-201
ATP5F1B	1.53e-11	-0.317771	4.3e-07
LINC00513	3.72e-74	-0.318571	1.05e-69
SPCS1	4.65e-49	-0.31918	1.31e-44
LINC00508	3.82e-188	-0.319226	1.07e-183
EIF1	4.77e-10	-0.319265	1.34e-05
CEND1	5.51e-29	-0.320893	1.55e-24
AC091885.2	1.91e-142	-0.321001	5.36e-138
RPH3A	3.65e-115	-0.321226	1.03e-110
MSC-AS1	8.55e-49	-0.321241	2.4e-44
RGS4	3.56e-08	-0.321602	0.00100041
RPL15	4.57e-13	-0.323584	1.29e-08
PTGR1	1.09e-61	-0.32622	3.06e-57
NUAK1	1.9e-48	-0.329198	5.33e-44
AC019211.1	1.72e-58	-0.33276	4.85e-54
FOXP2	3.16e-66	-0.333401	8.89e-62
VDAC1	1.19e-09	-0.334058	3.35e-05
TRPM3	4.02e-21	-0.343566	1.13e-16
RTN1	6.03e-08	-0.344054	0.00169747
UQCRH	7.08e-22	-0.344478	1.99e-17
CKB	1.02e-27	-0.344666	2.87e-23
PLP1	5.51e-65	-0.346454	1.55e-60
DIRAS1	2.22e-22	-0.346671	6.26e-18
ARL17B	4.61e-192	-0.349149	1.3e-187
CELF2-AS2	2.16e-205	-0.354639	6.07e-201
GAP43	6.44e-56	-0.361321	1.81e-51
MDH1	5.75e-16	-0.361369	1.62e-11
CPLX1	5.99e-93	-0.364166	1.69e-88
STMN3	8.83e-31	-0.364893	2.48e-26
AC069437.1	2.41e-186	-0.367703	6.78e-182
LINC02296	9.54e-146	-0.370288	2.69e-141
SYP	4.19e-17	-0.371523	1.18e-12
TAGLN3	2.86e-37	-0.377522	8.05e-33
RTN4	7.97e-24	-0.38904	2.24e-19
AC069228.1	5.49e-110	-0.389302	1.55e-105
SEZ6L2	4.17e-16	-0.390578	1.17e-11
AP001825.1	4.24e-141	-0.390859	1.19e-136
AC090709.1	8.92e-143	-0.395601	2.51e-138
AC007192.2	1.11e-68	-0.395971	3.13e-64
DLC1	2.66e-70	-0.397264	7.47e-66
CTNNA3	3.63e-184	-0.39885	1.02e-179
ITM2C	3.25e-24	-0.399215	9.15e-20
TRMT9B	6.15e-182	-0.399705	1.73e-177
EIF4A2	5.74e-22	-0.401798	1.62e-17
PCDH11X	1.38e-138	-0.407363	3.89e-134
SNAP25-AS1	5.02e-95	-0.40825	1.41e-90
FTH1	1.82e-43	-0.414792	5.11e-39
TUBA4A	7.74e-11	-0.421305	2.18e-06
PKM	4.65e-36	-0.423626	1.31e-31
AP002370.2	1.75e-150	-0.426526	4.91e-146
TUBB4B	2.07e-27	-0.43304	5.83e-23
CCNI	9.96e-86	-0.437875	2.8e-81
CCDC85B	8.14e-33	-0.441931	2.29e-28
GNAS	6.57e-61	-0.442591	1.85e-56
OLFM1	1.49e-21	-0.448713	4.2e-17
CCDC144NL-AS1	3.69e-119	-0.452051	1.04e-114
SCN1B	1.3e-65	-0.455325	3.64e-61
SLC8A1-AS1	2.83e-158	-0.457846	7.95e-154
HS3ST4	2.83e-77	-0.459116	7.97e-73
DSE	2.96e-73	-0.464115	8.32e-69
ATP6V0E2	3.17e-30	-0.466489	8.92e-26
TUBA1A	2.57e-19	-0.484001	7.23e-15
PEBP1	1.63e-20	-0.484979	4.59e-16
MAP1B	4.05e-19	-0.487391	1.14e-14
STMN2	1.11e-36	-0.499425	3.12e-32
AC090579.1	3.16e-175	-0.500754	8.9e-171
ADAMTSL1	1.05e-97	-0.501743	2.95e-93
VGF	3.18e-161	-0.508435	8.94e-157
NRN1	9.9e-122	-0.5126	2.79e-117
PCDH11Y	2.92e-122	-0.51505	8.23e-118
GAPDH	1.4e-30	-0.515279	3.94e-26
DIRAS2	1.17e-72	-0.519282	3.29e-68
PCDH9-AS1	1.65e-72	-0.521413	4.65e-68
AC027288.3	8.18e-216	-0.542114	2.3e-211
THY1	6.24e-25	-0.551149	1.75e-20
PCDH9-AS2	2.17e-232	-0.551291	6.09e-228
STXBP5-AS1	0	-0.551973	0
HSPA8	1.55e-28	-0.553017	4.37e-24
CCK	5.52e-29	-0.554491	1.55e-24
ZNF804B	1.14e-210	-0.595187	3.19e-206
SELENOW	3.39e-61	-0.612086	9.54e-57
SPRY4-AS1	0	-0.636418	0
NEFL	2.38e-10	-0.636736	6.69e-06
TUBB2A	1.99e-10	-0.655766	5.61e-06
TUBA1B	1.04e-105	-0.721809	2.93e-101
PDE10A	0	-0.90936	0
