# Supplementary material for: Multisensory gamma stimulation enhances adult neurogenesis and improves cognitive function in male mice with Down Syndrome
Source: PLoS One. 2025 Apr 24;20(4):e0317428. doi: 10.1371/journal.pone.0317428 (PMC12021272; doi:10.1371/journal.pone.0317428)
Supplement: S4 Table — (XLSX) [file pone.0317428.s015.xlsx]

## Sheet: Sheet1
Table S4: List of co-expressed module genes in excitatory neuron
Ex_1	Ex_2	Ex_3	Ex_4	Ex_5	Ex_6	Ex_7
Ptgds	Htr2c	Tshz2	Tenm3	4921539H07Rik	Reln	Kctd8
Adarb2	Gm32647	Dpp10	Cadps2	Kcnc2	Col14a1	Pcdh15
C130073E24Rik	Grip1	Lhfpl3	Gabrg3	Galntl6	Kcnip1	Fn1
Erbb4	Eln	Igfbp7	Gm2164	Gpc5	Rgs6	Vat1l
Col25a1	Kcnq5	Gpc6	Gm30382	Etl4	Cped1	Astn2
Nxph1	Hs3st4	Sgcz	Pex5l	Man1a	Efna5	Cntn4
Zfp804b	Trps1	Pdzrn3	Ndst3	Cntnap5c	Fras1	Gm6260
4930555F03Rik	Rbms3	Ptprt	Kcnh7	Chrm3	Eps8	Asic2
Gm45323	Mgat4c	Tll1	Hs6st3	Htr1f	Arhgap6	Rxfp1
Fgf13	4930467D21Rik	Grm8	Stac	Gm10754	L3mbtl4	Ldb2
Cxcl12	Trhde	Ptprm	Adgrl2	Nell1	C1qtnf7	Sorcs1
Kcnmb2	Col11a1	Foxp2	4930419G24Rik	Adam12	Adra1a	Rspo2
Bmp6	Tafa1	Npsr1	Cpne8	Gm2115	Dcn	Gria4
Gm45321	Plcxd3	Adamtsl3	Samd5	Gm49678	Grid2	Cntn6
Frem1	Adgrf5	Vwc2l	Xylt1	Sorcs3	Tcerg1l	Pde4b
Npas3	Sdk1	Pld5	Gm37459	Pde1a	Gm15261	Etv1
Trpm3	Spock1	Hs3st5	Mei4	Sv2b	Qrfprl	Rgs20
Gm45341	Ttn	Chrm2	March3	Hcn1	Rspo3	Slc35f1
Gmnc	Slit2	Utrn	Ntm	Khdrbs3	Caln1	Cdh6
Brinp3	Syt6	Atp10a	Fbn2	Cntnap2	Adam33	Elmo1
Unc5d	Luzp2	Tox	Rab3c	Sema3e	Abat	Tmem132d
Slc38a11	Mettl24	Rmst	Mpped1	Pde10a	Pdgfc	Pbx3
mt-Atp6	Grik4	Necab1	Hs6st2	2310002F09Rik	Cfap54	Klhl1
Atp1a2	Nectin3	Pcdh11x	Pantr1	Hunk	Gm13052	Hs3st2
Ndst4	Ccbe1	Ntn4	Galnt9	Epha6	9330154J02Rik	Gm42705
mt-Co2	Neto1	Lypd6b	A330093E20Rik	Nyap2	Dlk1	Rbms1
Bsg	Fstl5	A330008L17Rik	Gm48749	Ryr3	Gm48159	Gm15398
Cntn5	Pou6f2	Phldb2	Chst8	Zfp385b	E430024P14Rik	Gm42707
6530403H02Rik	Pde4d	Gm28905	Npr3	Slc8a1	Zmiz1os1	Serpini1
Sox2ot	Thsd4	Tshz3	A230006K03Rik	Cacna2d3		Osbpl3
Synpo2	Col5a2	Cit	Fam189a1	Tmem200a		Garnl3
Gm2516	9630002D21Rik	Emcn	Agbl4	Sh3rf1		Cntn3
Cpne4	Rerg	Gm4876	Gpr161	Prkcb		Adamts2
mt-Co1	Prkca	Qrfpr	Igsf9b	Nrxn3		Khdrbs2
Cdh13	Itgbl1	Nxph2	Sash1	Scube1		Thrb
St18	Dchs2	Cux2	4933413L06Rik	Mdga1		Lin7a
Fbxl7	Unc5c	Fap		March1		Nr4a2
Zfp536	Schip1	Myo1b		Cachd1		Ank1
Nrg1	9530036O11Rik	Grm3		Nos1ap		Rab38
Rps29	Robo1	Satb1		Kcnn2		Etv5
Cald1	Grip1os2	Gm13629		Homer1		Fgf12
mt-Cytb	9530026P05Rik	Cdh20		Phactr1		Tmem44
mt-Co3	D7Ertd443e	Syt2		Prkcg		Teddm3
Slc1a3	Brinp2	Mir670hg		Pid1		Npas2
Ntng1	Nwd2	Nox4		Arl15		Fam20a
Pappa	Slc25a48	Bmper		Slc9a2		Vsnl1
Glis3	Gm42397	Gm49906		Asap2		Elavl4
Kirrel3	Thsd7b	Rnf152		Gm11906		Mtss1
mt-Nd4	Elavl2	Fhod3		Col4a1		Trmt9b
Gm816	Nr4a3	Col12a1		St8sia5		Gap43
Trpc6	Epha3	Gbp5		Nell1os		Gabra3
Cdh18	Megf11	Htr7		Dmd		Tox2
Sst	Raver2	Rcan2		Tbc1d1		Plekha7
Prr16	Ccdc3	St3gal6		Rasgrp1		5730522E02Rik
Mbp	Dlc1	Lama4		Ptpru		Msrb3
Ubash3b	Arhgap31	Abcg2		Runx1t1		Fnbp1l
Nhs	Tead1	Sema6a		Osbpl6		Gm43507
Chst9	Dcc	Fat3		Fhl2		Adgra1
Egfr	2600014E21Rik	Barx2				4930587E11Rik
Thsd7a	Shisa6	Kcnk2				Mir124-2hg
Apoe	Arhgef26	Pcsk1				Farp1
Pard3b	9530059O14Rik	Plcb4
Cntnap5b	Col6a1	Mamdc2
mt-Nd3	Tnfsf4	Tacr1
Pdzrn4	Clmp	Rab3b
Tenm1	Gm39436	Zbtb7c
Epb41l4a	Gm29683	Lhfp
Unc13c	Akap13	Cobl
Cdh9	Frmpd4	Dcx
Col23a1	Nkain3	Samd4
Synpr	B130024G19Rik	Hk2
Chsy3	Strip2	Atp8b1
Zfhx3	Hgf	9330158H04Rik
Shisa9	Bicc1	Myo1e
Slc4a4	Bace2	Ankfn1
Gm38505	Pdlim5	Kcnh5
Slc2a1	Gm20125	Epb41l2
Inpp4b	Prkg1	Arhgap18
Cntnap5a	Phactr2	Sytl2
Lrmda	Camk4	Oprd1
Stk32b	Pcdh7	Slc22a23
Prex2	Trpc7	Gm15680
Gad1	Tbc1d4	Gm43948
Tox3	Rhoj	Prrg1
Galnt14	Peak1	Kcnq4
Tafa2	4930447C04Rik	Bcl2
Gm12239	St8sia6	4930511M06Rik
Rasgrf2	Sema3d	Whrn
Fstl4	Gm31698	Dkk2
Pcsk5	Socs2	Klf5
Dpf3	Ccnd2	Adcy8
Podxl	Nnat	Slc8a3
Sema5a	Myof	Abi3bp
mt-Nd1	Efr3b	Ankrd44
Gm30551	Tmod3	Tmem196
Nhsl1	Nrp1	Hip1
Slc2a13	Rnf182	Lrrc4c
Rps21	Lama3	Pawr
Sntg2	Gm47027	Sgpp2
mt-Nd2	P3h2	Mat1a
9630013A20Rik	Tmem163	Cib4
Car10	Adamts9	A4galt
Gm32913	4930473D10Rik	9230109A22Rik
Cemip	Gm10649	Plch1
Rfx3	Pkp2	Arhgef15
Lrrtm3	Syndig1	Olfm2
Ptchd4	Gm33228	Dpy19l1
Plxdc2	2900026A02Rik	A830019P07Rik
Rpl38	Gm12296	F11r
Gpc3	Dgkb	Pmaip1
Ephb1	Gm6209	Gm20098
Esrrg	Cd109	Mtus1
Lama2	Ifi203	Car8
Zmat4	Dock1	Tacr3
Usp29	Crtac1
Cobll1	Sh3gl2
Stxbp6	Dock4
Gm15155	Plch2
Plppr1	Tnfaip8l3
Tgfbr1	A330069K06Rik
Rnf144b	Gm32442
Grik3	Pcsk2
Svil	Nrip3
Maml3	Oxr1
Gfra1	Slc7a1
Smoc2	Brinp1
Egfem1	Zdbf2
Adamts18	Opcml
Angpt1	Myo10
Tpt1	Sox5os4
A830018L16Rik	Mndal
Tmem108	Il16
Pdzd2	Armh4
Moxd1	Sgk1
Lrrtm4	Magi3
Ctnna3	Col4a2
Sema6d	Parp8
Clstn2	Gm13832
Pde7b	Plagl1
Prox1	Efr3a
Rpl37	Rasl12
Kitl	Bach2
Bdnf	Vit
Chn2	Chst11
Adamts6	Gm11290
Mef2c	Iqsec3
Mctp1	Pclo
Clec14a	Susd6
Eya1	Cacna1a
Rpl37a	D030068K23Rik
Ptprz1	Naa11
Slc44a5	Gm48091
Plp1	Onecut2
Stard13	Popdc3
Heg1	Cpm
Tpm1	Lnx1
Sh3rf3	Slc9a4
Sorcs2	Kif6
Vstm2a	Sulf2
Trabd2b	Exph5
Ak5	Prss35
Sec14l5	Gm6994
Dock10	Cabp1
Mid1	Prkcd
Sv2c	Ddr2
Ano2	Igf1r
Mob3b	Tgfbr3
Plcl1	Siah3
Dgkh	Tspan9
C1ql3	Wscd2
Gm48530
Spock3
St8sia4
Slc6a1
Greb1l
Gm6999
Tspan18
Fau
Glra2
Nek7
Zfpm2
Spon1
Frmd5
Sema5b
Gsg1l
Ppfibp1
Lingo2
Maml2
Gm34567
Timp3
Calb1
Cep112
Nhsl2
Pitpnc1
Hectd2
Ghr
Abca8a
Plpp4
Rplp1
Zfp521
Fth1
Scn9a
Slc16a2
Adamts17
5033421B08Rik
Notch2
Dpyd
Gm5087
Gpc4
Pla2g7
Mkx
Wipf1
Cacna1c
Mcc
Slc40a1
Htr4
Arr3
Cdh7
Gm46102
Oprm1
Arhgap15
Kcnc1
Itga4
Rps28
2010300C02Rik
Cdk19
Slc39a11
Ahcyl2
Car12
Igsf11
Pik3r3
Dock11
Myo5b
Gli2
Il33
Nek10
Apcdd1
Rps20
Tmeff2
Sparcl1
Afap1l2
Kcnk13
Rpl36
D430041D05Rik
Gm31615
Ablim1
Ttc28
Ano3
Trdn
Itga8
Slc35f3
Erbin
Map3k20
C330002G04Rik
Arsj
Rph3a
Sncaip
Camk2d
Lmo3
Pparg
Cpa6
Msi2
Fbln1
Cnih3
Tgfb2
Tmem178
Syt17
Kif26b
Bcl11b
Ncam2
Mt1
Foxo1
Cables1
Slit1
Stra6
Phka1
Sphkap
Mapk4
Rpl13
Acan
Kctd12
Sntb2
Plekhg3
Ypel2
Col13a1
Man1c1
Plce1
Rgs8
Glis1
Abca4
Il1r1
Slc16a10
Gm1604a
Slit3
Ntf3
Vav3
Kcnh1
Epb41
Rfx4
Gm27008
Tgfbr2
Filip1
Slc24a4
Prkd1
Mme
Cfap44
Smad3
Vwa3a
Ptchd1
Adamts3
Nrp2
Pcdh19
Frmpd1
Asph
Spata13
Serping1
Pknox2
Gnal
Epha7
Gm20754
Sfmbt2
Grk5
Antxr2
Ocln
Tiam1
Pgm5
Rps15
Kcnt2
Lypd1
Gm29514
Ntng2
Rreb1
Tanc1
Gxylt2
Rftn1
Ptpro
Rpl39
mt-Nd4l
Pip5k1b
4930509J09Rik
Syt10
Fat4
Kcnd3
