# Supplementary material for: Multisensory gamma stimulation enhances adult neurogenesis and improves cognitive function in male mice with Down Syndrome
Source: PLoS One. 2025 Apr 24;20(4):e0317428. doi: 10.1371/journal.pone.0317428 (PMC12021272; doi:10.1371/journal.pone.0317428)
Supplement: S5 Table A-C — (ZIP) [file pone.0317428.s016.zip]

Archive with 4 entries (3 files):
- Table5/
- Table5/TableS5A.xlsx
- Table5/TableS5B.xlsx
- Table5/TableS5C.xlsx
