# Supplementary material for: Multisensory gamma stimulation enhances adult neurogenesis and improves cognitive function in male mice with Down Syndrome
Source: PLoS One. 2025 Apr 24;20(4):e0317428. doi: 10.1371/journal.pone.0317428 (PMC12021272; doi:10.1371/journal.pone.0317428)
Supplement: S5 Table A-C — (ZIP) [file pone.0317428.s016.zip › Table5/TableS5A.xlsx]

## Sheet: Sheet1
TableS5A: List of downregulated genes in mouse aging, bulk RNAseq
Gene	log2FoldChange	pvalue	padj	symbol
ENSMUSG00000100801	-2.32569	1.93171e-81	4.52e-77	Gm15459
ENSMUSG00000093798	-3.78899	3.73742e-73	2.91506e-69	Gm8355
ENSMUSG00000052229	-1.50779	1.86255e-67	8.71638e-64	Gpr17
ENSMUSG00000021275	-1.20085	7.44214e-65	2.90231e-61	Tecpr2
ENSMUSG00000032086	-0.671674	2.03711e-64	6.80949e-61	Bace1
ENSMUSG00000004099	-0.876728	3.36152e-62	7.15057e-59	Dnmt1
ENSMUSG00000074582	-0.981753	6.75435e-61	1.31704e-57	Arfgef2
ENSMUSG00000034022	-0.909368	2.34442e-60	3.91836e-57	Cpsf1
ENSMUSG00000029547	-1.23148	3.74066e-58	5.47048e-55	Ints1
ENSMUSG00000020668	-0.815958	4.77925e-56	6.57822e-53	Kif3c
ENSMUSG00000026135	-0.803965	2.44626e-55	3.18e-52	Zfp142
ENSMUSG00000039738	-1.14494	6.61919e-55	8.15171e-52	Slx4
ENSMUSG00000020198	-0.588174	1.22158e-53	1.42919e-50	Ap3d1
ENSMUSG00000057738	-1.00926	4.01306e-53	4.4715e-50	Sptan1
ENSMUSG00000030091	-1.2825	5.85747e-53	6.22995e-50	Nup210
ENSMUSG00000024773	-1.11639	1.15e-52	1.1212e-49	Atg2a
ENSMUSG00000035629	-0.763262	3.28358e-52	3.0733e-49	Rubcn
ENSMUSG00000029060	-0.960236	4.55096e-52	4.09569e-49	Mib2
ENSMUSG00000019302	-0.627167	1.99515e-51	1.72906e-48	Atp6v0a1
ENSMUSG00000024130	-0.940933	4.04849e-51	3.33175e-48	Abca3
ENSMUSG00000049354	-0.846104	4.12927e-51	3.33175e-48	Dcaf7
ENSMUSG00000032187	-0.814976	1.60382e-50	1.25092e-47	Smarca4
ENSMUSG00000027951	-0.856147	2.26817e-50	1.71203e-47	Adar
ENSMUSG00000035049	-0.904971	2.48872e-50	1.8198e-47	Rrp12
ENSMUSG00000041638	-1.01886	2.64071e-50	1.87242e-47	Gcn1
ENSMUSG00000058793	-1.18805	3.56985e-50	2.45679e-47	Cds2
ENSMUSG00000028920	-0.847436	4.02149e-50	2.68854e-47	Fbxo42
ENSMUSG00000038486	-0.861606	1.64726e-49	1.07067e-46	Sv2a
ENSMUSG00000073557	-1.17797	4.14056e-49	2.54961e-46	Ppp1r12b
ENSMUSG00000029729	-0.837168	4.36822e-49	2.62082e-46	Zkscan1
ENSMUSG00000053646	-1.09487	8.0423e-49	4.70455e-46	Plxnb1
ENSMUSG00000008153	-1.15641	2.64744e-48	1.51091e-45	Clstn3
ENSMUSG00000040687	-0.827722	3.66481e-47	1.99425e-44	Madd
ENSMUSG00000029168	-1.29855	7.71383e-47	4.10218e-44	Dpysl5
ENSMUSG00000021910	-0.667675	1.14478e-46	5.95259e-44	Nisch
ENSMUSG00000041936	-1.12791	1.36461e-46	6.94144e-44	Agrn
ENSMUSG00000032777	-1.06975	2.67375e-46	1.31605e-43	Gtf3c1
ENSMUSG00000030741	-0.588566	4.8512e-46	2.31659e-43	Spns1
ENSMUSG00000005069	-0.634384	7.60637e-46	3.55963e-43	Pex5
ENSMUSG00000038630	-1.59937	1.57409e-45	7.22199e-43	Zkscan16
ENSMUSG00000002608	-0.599208	2.28083e-45	1.02633e-42	Ccdc97
ENSMUSG00000046861	-0.667469	4.72671e-45	2.0868e-42	Hectd3
ENSMUSG00000041544	-0.960083	6.35486e-45	2.75365e-42	Disp3
ENSMUSG00000020135	-1.22537	1.20051e-44	5.10742e-42	Apc2
ENSMUSG00000021978	-0.797891	1.27506e-44	5.32768e-42	Extl3
ENSMUSG00000036270	-0.760542	1.9575e-44	8.03572e-42	Edc4
ENSMUSG00000036026	-0.737981	2.76748e-44	1.09756e-41	Tmem63b
ENSMUSG00000041037	-1.03605	3.37808e-44	1.2958e-41	Irgq
ENSMUSG00000003435	-0.573387	5.47931e-44	2.03509e-41	Supt5
ENSMUSG00000038611	-0.914213	5.94515e-44	2.1736e-41	Phrf1
ENSMUSG00000026924	-0.899632	8.42818e-44	3.03402e-41	Sec16a
ENSMUSG00000014602	-0.856717	2.5628e-43	8.95031e-41	Kif1a
ENSMUSG00000003660	-0.907084	3.30186e-43	1.13618e-40	Snrnp200
ENSMUSG00000024163	-0.925304	3.9705e-43	1.34646e-40	Mapk8ip3
ENSMUSG00000032788	-0.95685	4.43788e-43	1.48346e-40	Pdxk
ENSMUSG00000029093	-1.03047	6.2498e-43	2.05971e-40	Sorcs2
ENSMUSG00000020329	-0.880209	8.03254e-42	2.53991e-39	Polrmt
ENSMUSG00000039523	-0.650579	1.01067e-41	3.11167e-39	Cep104
ENSMUSG00000002319	-0.686841	1.65734e-41	4.94274e-39	Ipo4
ENSMUSG00000046822	-0.766244	4.00534e-41	1.14294e-38	Slc39a3
ENSMUSG00000033124	-0.666367	1.46879e-40	4.04331e-38	Atg9a
ENSMUSG00000006711	-0.837187	1.90228e-40	5.17575e-38	D130043K22Rik
ENSMUSG00000039512	-1.19474	2.03285e-40	5.46743e-38	Uhrf1bp1
ENSMUSG00000031391	-1.36374	2.9595e-40	7.86924e-38	L1cam
ENSMUSG00000051786	-0.891151	3.88829e-40	1.02227e-37	Tubgcp6
ENSMUSG00000020196	-0.719449	7.71004e-40	1.9825e-37	Cabin1
ENSMUSG00000025272	-1.19282	1.62193e-39	4.12517e-37	Tro
ENSMUSG00000042216	-1.12984	1.84557e-39	4.6435e-37	Sgsm1
ENSMUSG00000000538	-0.958013	3.78106e-39	9.41203e-37	Tom1l2
ENSMUSG00000062234	-0.632708	4.15995e-39	1.02462e-36	Gak
ENSMUSG00000052533	-0.864	1.16264e-38	2.80459e-36	Nup188
ENSMUSG00000038564	-0.745249	1.21461e-38	2.90007e-36	Ift172
ENSMUSG00000024740	-0.624461	1.81781e-38	4.25349e-36	Ddb1
ENSMUSG00000031511	-0.613587	2.1223e-38	4.9168e-36	Arhgef7
ENSMUSG00000033902	-1.01398	2.54939e-38	5.84835e-36	Mapkbp1
ENSMUSG00000039414	-0.904348	2.71636e-38	6.17088e-36	Heatr5b
ENSMUSG00000029345	-0.603111	2.74515e-38	6.17632e-36	Tfip11
ENSMUSG00000060212	-1.00808	3.26711e-38	7.28068e-36	Pcnx2
ENSMUSG00000034949	-0.960483	3.76712e-38	8.31573e-36	Zfr2
ENSMUSG00000003166	-0.658728	3.91773e-38	8.56738e-36	Dgcr2
ENSMUSG00000064302	-0.825913	9.16641e-38	1.96775e-35	Clasp1
ENSMUSG00000028991	-0.83789	1.07928e-37	2.2873e-35	Mtor
ENSMUSG00000034216	-0.775075	1.08505e-37	2.2873e-35	Vps18
ENSMUSG00000006676	-0.628418	1.25445e-37	2.6208e-35	Usp19
ENSMUSG00000017740	-1.01065	1.46104e-37	3.02539e-35	Slc12a5
ENSMUSG00000005683	-0.596266	2.50492e-37	5.09676e-35	Cs
ENSMUSG00000054792	-0.745701	2.53449e-37	5.11245e-35	Klhl18
ENSMUSG00000030533	-0.617281	2.56967e-37	5.13912e-35	Unc45a
ENSMUSG00000067889	-1.20013	2.79934e-37	5.551e-35	Sptbn2
ENSMUSG00000036644	-0.811427	4.7424e-37	9.32499e-35	Tbc1d9b
ENSMUSG00000042766	-0.66618	8.39613e-37	1.61034e-34	Trim46
ENSMUSG00000038170	-0.703823	9.97236e-37	1.8818e-34	Pde4dip
ENSMUSG00000037259	-1.15467	1.0383e-36	1.94361e-34	Dzank1
ENSMUSG00000020114	-0.639816	2.14291e-36	3.94819e-34	Cand1
ENSMUSG00000027950	-0.802154	2.74655e-36	4.98191e-34	Chrnb2
ENSMUSG00000040327	-1.07278	3.32341e-36	5.98188e-34	Cul9
ENSMUSG00000039318	-0.423028	3.4157e-36	6.10106e-34	Rab3gap2
ENSMUSG00000009575	-0.822544	4.7496e-36	8.41939e-34	Cbx5
ENSMUSG00000034471	-0.940185	5.93675e-36	1.04447e-33	Caskin2
ENSMUSG00000038555	-0.543243	9.05098e-36	1.58048e-33	Reep2
ENSMUSG00000002496	-0.807173	9.95782e-36	1.72595e-33	Tsc2
ENSMUSG00000025737	-0.600097	1.07292e-35	1.84597e-33	Wdr24
ENSMUSG00000055745	-0.810347	1.12849e-35	1.92742e-33	Rtl6
ENSMUSG00000033712	-0.737653	1.42425e-35	2.41492e-33	Ccar2
ENSMUSG00000078517	-0.659618	1.48239e-35	2.49542e-33	Emc1
ENSMUSG00000074978	-2.94903	2.26719e-35	3.78929e-33	Actg-ps1
ENSMUSG00000019124	-0.691401	3.05706e-35	5.03747e-33	Scrn1
ENSMUSG00000002546	-0.650123	3.84024e-35	6.24013e-33	Golga2
ENSMUSG00000040855	-1.08745	4.90535e-35	7.91589e-33	Reps2
ENSMUSG00000036054	-0.760754	5.74898e-35	9.21372e-33	Sugp2
ENSMUSG00000034931	-0.649047	8.06842e-35	1.28431e-32	Dhx8
ENSMUSG00000037326	-1.10349	1.04022e-34	1.63356e-32	Capn15
ENSMUSG00000020747	-0.861383	1.1282e-34	1.75992e-32	Tmem94
ENSMUSG00000030284	-0.536833	1.15725e-34	1.79328e-32	Creld1
ENSMUSG00000009090	-0.776078	1.42228e-34	2.18947e-32	Ap1b1
ENSMUSG00000000915	-0.900837	1.55573e-34	2.37925e-32	Hip1r
ENSMUSG00000028431	-0.59002	1.67653e-34	2.54735e-32	Elp1
ENSMUSG00000009035	-0.778145	2.0543e-34	3.10119e-32	Tmem184b
ENSMUSG00000018909	-0.977675	2.39753e-34	3.59614e-32	Arrb1
ENSMUSG00000018401	-0.764328	2.60239e-34	3.87856e-32	Mtmr4
ENSMUSG00000058881	-0.848916	3.40094e-34	5.03662e-32	Zfp516
ENSMUSG00000024807	-0.559895	3.7443e-34	5.51024e-32	Syvn1
ENSMUSG00000057530	-0.77203	5.74089e-34	8.34355e-32	Ece1
ENSMUSG00000022750	-0.576715	8.12596e-34	1.1665e-31	Klhl22
ENSMUSG00000001150	-0.709931	8.34114e-34	1.19009e-31	Mcm3ap
ENSMUSG00000038034	-0.901061	1.03238e-33	1.46404e-31	Igsf8
ENSMUSG00000042751	-0.599405	1.72515e-33	2.40279e-31	Nmnat2
ENSMUSG00000029502	-0.644301	1.85842e-33	2.57309e-31	Golga3
ENSMUSG00000031386	-0.777255	3.01936e-33	4.15588e-31	Hcfc1
ENSMUSG00000039100	-0.707376	3.5461e-33	4.82414e-31	Marchf6
ENSMUSG00000063801	-0.578665	4.44797e-33	5.9815e-31	Ap3s2
ENSMUSG00000005982	-0.539586	4.66157e-33	6.23292e-31	Naa60
ENSMUSG00000031865	-0.690648	4.99568e-33	6.6417e-31	Dctn1
ENSMUSG00000024851	-1.07466	5.23595e-33	6.92181e-31	Pitpnm1
ENSMUSG00000031310	-0.631094	6.28721e-33	8.26485e-31	Zmym3
ENSMUSG00000035314	-1.0097	6.66927e-33	8.71811e-31	Gdpd5
ENSMUSG00000043670	-0.825313	8.58809e-33	1.1164e-30	Diras1
ENSMUSG00000020741	-0.888646	8.89356e-33	1.14341e-30	Cluh
ENSMUSG00000000826	-0.545878	1.00456e-32	1.28447e-30	Dnajc5
ENSMUSG00000024566	-0.58127	1.21758e-32	1.54838e-30	Atp9b
ENSMUSG00000031161	-0.718651	1.54674e-32	1.95633e-30	Hdac6
ENSMUSG00000031060	-0.481472	1.93207e-32	2.43056e-30	Rbm10
ENSMUSG00000051351	-0.707112	1.97744e-32	2.47434e-30	Zfp46
ENSMUSG00000013236	-0.755428	3.20767e-32	3.99235e-30	Ptprs
ENSMUSG00000011256	-1.15154	3.26435e-32	4.03902e-30	Adam19
ENSMUSG00000032612	-0.4737	5.81287e-32	7.08413e-30	Usp4
ENSMUSG00000036550	-0.754408	6.5306e-32	7.91759e-30	Cnot1
ENSMUSG00000009292	-0.912436	8.61128e-32	1.03331e-29	Trpm2
ENSMUSG00000005045	-1.28765	1.59381e-31	1.90273e-29	Chd5
ENSMUSG00000022095	-0.733308	1.69357e-31	2.01157e-29	Fhip2b
ENSMUSG00000040356	-0.773173	2.07465e-31	2.45175e-29	Skiv2l
ENSMUSG00000024892	-0.772399	2.20731e-31	2.59542e-29	Pcx
ENSMUSG00000017314	-0.712301	2.88927e-31	3.3803e-29	Mpp2
ENSMUSG00000016552	-0.779596	2.95278e-31	3.43742e-29	Foxred2
ENSMUSG00000114547	-3.61147	4.12017e-31	4.77267e-29	Gm3226
ENSMUSG00000037351	-0.570462	4.16897e-31	4.80541e-29	Actr1b
ENSMUSG00000040495	-1.76508	5.92502e-31	6.79605e-29	Chrm4
ENSMUSG00000031832	-0.763247	7.18814e-31	8.16482e-29	Taf1c
ENSMUSG00000042873	-0.741531	7.71202e-31	8.71757e-29	Lhfpl4
ENSMUSG00000024736	-1.25294	1.08474e-30	1.21444e-28	Tmem132a
ENSMUSG00000025478	-0.707774	1.31537e-30	1.46563e-28	Dpysl4
ENSMUSG00000034152	-0.477976	1.37567e-30	1.52556e-28	Exoc3
ENSMUSG00000029576	-1.03705	1.71403e-30	1.89182e-28	Radil
ENSMUSG00000025485	-0.500572	1.9396e-30	2.12078e-28	Ric8a
ENSMUSG00000073838	-0.54435	2.02548e-30	2.20438e-28	Tufm
ENSMUSG00000020238	-0.684195	2.67262e-30	2.89522e-28	Ncln
ENSMUSG00000038366	-0.985922	3.00444e-30	3.23968e-28	Lasp1
ENSMUSG00000023944	-0.445431	3.45333e-30	3.6897e-28	Hsp90ab1
ENSMUSG00000036160	-0.586151	3.54254e-30	3.76781e-28	Surf6
ENSMUSG00000036862	-0.960799	3.75489e-30	3.9756e-28	Dchs1
ENSMUSG00000022619	-0.576675	4.09122e-30	4.31218e-28	Mapk8ip2
ENSMUSG00000036062	-1.06728	4.41062e-30	4.62799e-28	Phf24
ENSMUSG00000034902	-0.887481	4.49282e-30	4.67233e-28	Pip5k1c
ENSMUSG00000037426	-0.637649	4.75712e-30	4.9253e-28	Depdc5
ENSMUSG00000039205	-0.557777	5.86373e-30	6.04429e-28	Ciz1
ENSMUSG00000026792	-0.676324	6.77862e-30	6.95671e-28	Lrsam1
ENSMUSG00000053693	-0.971867	7.10697e-30	7.26184e-28	Mast1
ENSMUSG00000000631	-0.801242	9.17147e-30	9.33058e-28	Myo18a
ENSMUSG00000031442	-0.760389	1.11104e-29	1.12057e-27	Mcf2l
ENSMUSG00000005986	-0.583011	1.12727e-29	1.13206e-27	Ankrd13d
ENSMUSG00000102543	-0.826377	1.33739e-29	1.33733e-27	Pcdhgc5
ENSMUSG00000026213	-0.668597	1.89002e-29	1.86602e-27	Stk11ip
ENSMUSG00000005621	-0.717718	2.28524e-29	2.24674e-27	Zfp592
ENSMUSG00000036333	-0.648771	2.32212e-29	2.27344e-27	Kidins220
ENSMUSG00000020598	-0.54426	2.36397e-29	2.30477e-27	Nrcam
ENSMUSG00000026311	-0.784552	2.61101e-29	2.52636e-27	Asb1
ENSMUSG00000030257	-0.859966	2.63443e-29	2.52636e-27	Srgap3
ENSMUSG00000034032	-0.690537	2.72349e-29	2.6011e-27	Rpap1
ENSMUSG00000028909	-1.05687	2.75572e-29	2.62118e-27	Ptpru
ENSMUSG00000057342	-0.577283	2.88432e-29	2.7324e-27	Sphk2
ENSMUSG00000036636	-0.589005	3.47918e-29	3.28263e-27	Clcn7
ENSMUSG00000040035	-0.868776	4.49749e-29	4.20947e-27	Disp2
ENSMUSG00000062380	-0.880054	5.25857e-29	4.90221e-27	Tubb3
ENSMUSG00000030816	-0.59017	6.21509e-29	5.77091e-27	Rnf40
ENSMUSG00000067150	-0.599676	6.91969e-29	6.39975e-27	Xpo5
ENSMUSG00000029599	-0.549768	7.91334e-29	7.28993e-27	Ddx54
ENSMUSG00000034636	-0.768348	1.10818e-28	1.01687e-26	Zyg11b
ENSMUSG00000024037	-0.686495	1.25061e-28	1.14309e-26	Wdr4
ENSMUSG00000029778	-1.0119	1.48533e-28	1.35234e-26	Adcyap1r1
ENSMUSG00000041341	-0.768715	1.72048e-28	1.55434e-26	Atg2b
ENSMUSG00000047417	-0.73923	1.74129e-28	1.5671e-26	Rexo1
ENSMUSG00000055407	-0.676371	2.18282e-28	1.94946e-26	Map6
ENSMUSG00000039367	-0.546673	2.22434e-28	1.97899e-26	Sec24c
ENSMUSG00000024901	-0.712682	2.62258e-28	2.31569e-26	Peli3
ENSMUSG00000034300	-0.791196	3.05758e-28	2.67956e-26	Fam53c
ENSMUSG00000049323	-0.756853	3.32022e-28	2.89887e-26	Smcr8
ENSMUSG00000044700	-0.682252	3.3346e-28	2.90061e-26	Tmem201
ENSMUSG00000034111	-1.01911	3.70921e-28	3.21451e-26	Tmed8
ENSMUSG00000035431	-1.50783	4.13409e-28	3.55638e-26	Sstr1
ENSMUSG00000036817	-0.639391	4.43295e-28	3.79951e-26	Sun1
ENSMUSG00000053838	-0.546014	4.69167e-28	4.00659e-26	Nudcd3
ENSMUSG00000037993	-0.567698	5.18907e-28	4.41524e-26	Dhx38
ENSMUSG00000027933	-0.61941	5.78144e-28	4.88375e-26	Ints3
ENSMUSG00000001415	-0.658216	6.50563e-28	5.47573e-26	Smg5
ENSMUSG00000026587	-0.818256	7.05769e-28	5.89796e-26	Astn1
ENSMUSG00000029408	-0.970022	7.55235e-28	6.26658e-26	Abcb9
ENSMUSG00000020740	-0.639261	7.66509e-28	6.33765e-26	Gga3
ENSMUSG00000033624	-1.05267	8.78445e-28	7.22909e-26	Pdpr
ENSMUSG00000038828	-0.459733	9.86369e-28	8.06994e-26	Tmem214
ENSMUSG00000024797	-0.519271	1.11461e-27	9.08739e-26	Vps51
ENSMUSG00000038762	-0.392259	1.25429e-27	1.01204e-25	Abcf1
ENSMUSG00000004568	-0.775231	1.29284e-27	1.03956e-25	Arhgef18
ENSMUSG00000032115	-0.591675	1.37732e-27	1.1037e-25	Hyou1
ENSMUSG00000024142	-0.578392	1.45008e-27	1.15803e-25	Mlst8
ENSMUSG00000013646	-0.68161	1.71984e-27	1.36416e-25	Sh3bp5l
ENSMUSG00000107476	-0.976729	1.87497e-27	1.48217e-25	Zfp862-ps
ENSMUSG00000052488	-0.539276	2.09579e-27	1.65115e-25	Cherp
ENSMUSG00000013629	-0.916785	2.19197e-27	1.72114e-25	Cad
ENSMUSG00000026858	-0.759504	2.31181e-27	1.80917e-25	Miga2
ENSMUSG00000040506	-0.76627	2.62326e-27	2.04606e-25	Ambra1
ENSMUSG00000022517	-0.563921	2.65757e-27	2.06593e-25	Mgrn1
ENSMUSG00000032480	-0.605843	2.85771e-27	2.21416e-25	Dhx30
ENSMUSG00000000197	-0.734499	2.90608e-27	2.24388e-25	Nalcn
ENSMUSG00000020340	-0.695797	2.98668e-27	2.29133e-25	Cyfip2
ENSMUSG00000062444	-0.583774	3.15442e-27	2.4121e-25	Ap3b2
ENSMUSG00000028430	-0.707725	3.5618e-27	2.71474e-25	Nol6
ENSMUSG00000015711	-0.522744	3.96038e-27	3.00873e-25	Prune1
ENSMUSG00000023938	-0.667093	4.66015e-27	3.51751e-25	Aars2
ENSMUSG00000034757	-0.445954	4.79212e-27	3.60549e-25	Tmub2
ENSMUSG00000050132	-0.688106	5.20136e-27	3.88839e-25	Sarm1
ENSMUSG00000025475	-1.1918	5.38403e-27	4.00293e-25	Adgra1
ENSMUSG00000033909	-0.670064	5.38879e-27	4.00293e-25	Usp36
ENSMUSG00000035206	-0.685853	6.27505e-27	4.63186e-25	Sppl2b
ENSMUSG00000031398	-1.18023	7.35791e-27	5.41408e-25	Plxna3
ENSMUSG00000053581	-0.48869	8.05916e-27	5.89301e-25	Zfand2a
ENSMUSG00000015709	-0.974483	8.69808e-27	6.32677e-25	Arnt2
ENSMUSG00000020654	-0.804286	8.70645e-27	6.32677e-25	Adcy3
ENSMUSG00000037813	-1.09964	8.82946e-27	6.3963e-25	D630003M21Rik
ENSMUSG00000062075	-0.649443	9.60654e-27	6.93776e-25	Lmnb2
ENSMUSG00000024622	-0.680571	1.2701e-26	9.06071e-25	Hmgxb3
ENSMUSG00000089872	-0.631858	1.45531e-26	1.03504e-24	Rps6kc1
ENSMUSG00000039176	-0.621093	1.47511e-26	1.04594e-24	Polg
ENSMUSG00000011832	-0.726121	1.91879e-26	1.35234e-24	Evi5l
ENSMUSG00000051726	-1.48525	2.01959e-26	1.41911e-24	Kcnf1
ENSMUSG00000020776	-0.680612	2.19595e-26	1.53841e-24	Fbf1
ENSMUSG00000020850	-0.664136	2.38432e-26	1.66539e-24	Prpf8
ENSMUSG00000033658	-0.76026	3.1257e-26	2.17673e-24	Ddx19b
ENSMUSG00000037606	-0.852365	3.19015e-26	2.21503e-24	Osbpl5
ENSMUSG00000054199	-0.68086	3.26562e-26	2.26071e-24	Gon4l
ENSMUSG00000036686	-0.736689	3.29799e-26	2.27639e-24	Cc2d1a
ENSMUSG00000040463	-0.621701	3.59401e-26	2.47342e-24	Mybbp1a
ENSMUSG00000042404	-0.777859	3.70699e-26	2.54369e-24	Dennd4b
ENSMUSG00000021061	-1.16478	3.75006e-26	2.56572e-24	Sptb
ENSMUSG00000031748	-0.631885	4.01084e-26	2.73614e-24	Gnao1
ENSMUSG00000006576	-1.06279	4.4714e-26	3.04146e-24	Slc4a3
ENSMUSG00000031791	-0.480472	4.69251e-26	3.17795e-24	Tmem38a
ENSMUSG00000045598	-0.645698	4.69921e-26	3.17795e-24	Zfp553
ENSMUSG00000006215	-0.577369	4.77284e-26	3.21286e-24	Zbtb17
ENSMUSG00000058297	-0.907909	4.77831e-26	3.21286e-24	Spock2
ENSMUSG00000033453	-1.44209	5.24701e-26	3.5179e-24	Adamts15
ENSMUSG00000041073	-0.745626	5.40302e-26	3.60186e-24	Nacad
ENSMUSG00000020674	-1.06231	6.21602e-26	4.10872e-24	Pxdn
ENSMUSG00000047248	-0.756044	7.68194e-26	5.035e-24	C2cd3
ENSMUSG00000021901	-0.711695	8.17788e-26	5.34415e-24	Bap1
ENSMUSG00000031227	-0.569126	8.19928e-26	5.34415e-24	Magee1
ENSMUSG00000003500	-0.726368	8.69322e-26	5.65035e-24	Impdh1
ENSMUSG00000008855	-0.854047	9.68338e-26	6.25915e-24	Hdac5
ENSMUSG00000002812	-0.694404	1.0007e-25	6.4505e-24	Flii
ENSMUSG00000025495	-0.383793	1.06964e-25	6.85713e-24	Ptdss2
ENSMUSG00000023805	-0.902585	1.1536e-25	7.37516e-24	Synj2
ENSMUSG00000037012	-0.566955	1.22162e-25	7.78877e-24	Hk1
ENSMUSG00000025228	-0.435296	1.31058e-25	8.28816e-24	Actr1a
ENSMUSG00000033618	-1.17717	1.48688e-25	9.35258e-24	Map3k13
ENSMUSG00000040488	-0.727393	1.51296e-25	9.49107e-24	Ltbp4
ENSMUSG00000017210	-0.553685	1.60391e-25	1.00347e-23	Med24
ENSMUSG00000061411	-0.562685	1.8289e-25	1.14118e-23	Nol4l
ENSMUSG00000029020	-0.567089	1.89437e-25	1.1789e-23	Mfn2
ENSMUSG00000036882	-1.43727	2.20706e-25	1.36984e-23	Arhgap33
ENSMUSG00000045252	-0.675756	2.23479e-25	1.38338e-23	Zfp574
ENSMUSG00000038077	-0.656589	2.93868e-25	1.80478e-23	Kcna6
ENSMUSG00000031691	-0.64173	2.97726e-25	1.82369e-23	Tnpo2
ENSMUSG00000030519	-0.602215	3.17603e-25	1.93028e-23	Apba2
ENSMUSG00000036617	-1.0754	3.17435e-25	1.93028e-23	Etl4
ENSMUSG00000034586	-0.460498	3.37576e-25	2.04107e-23	Hid1
ENSMUSG00000068040	-0.554728	3.76213e-25	2.26881e-23	Tm9sf4
ENSMUSG00000049739	-0.83748	3.81939e-25	2.29577e-23	Zfp646
ENSMUSG00000026917	-0.503855	4.13807e-25	2.47484e-23	Wdr5
ENSMUSG00000039838	-0.591802	4.25245e-25	2.53189e-23	Slc45a1
ENSMUSG00000001924	-0.515561	4.27753e-25	2.54036e-23	Uba1
ENSMUSG00000024201	-0.788426	4.39097e-25	2.60112e-23	Kdm4b
ENSMUSG00000001472	-0.489134	4.40848e-25	2.6049e-23	Tcf25
ENSMUSG00000041879	-0.482533	5.89762e-25	3.4586e-23	Ipo9
ENSMUSG00000025579	-0.749406	6.34641e-25	3.69402e-23	Gaa
ENSMUSG00000034157	-0.504733	6.39054e-25	3.71048e-23	Cipc
ENSMUSG00000036622	-0.894476	6.49637e-25	3.76259e-23	Atp13a2
ENSMUSG00000035829	-1.20212	6.8031e-25	3.93051e-23	Ppp1r26
ENSMUSG00000048232	-0.846986	6.90552e-25	3.97986e-23	Fbxo10
ENSMUSG00000031834	-0.639471	8.04546e-25	4.61411e-23	Pik3r2
ENSMUSG00000027797	-0.718512	8.0764e-25	4.62053e-23	Dclk1
ENSMUSG00000030058	-0.631385	9.17994e-25	5.23906e-23	Copg1
ENSMUSG00000036206	-0.661599	9.87505e-25	5.62205e-23	Sh3bp4
ENSMUSG00000038807	-1.03397	1.0534e-24	5.98265e-23	Rap1gap2
ENSMUSG00000028456	-0.764789	1.12194e-24	6.35649e-23	Unc13b
ENSMUSG00000110195	-0.753093	1.16935e-24	6.60908e-23	Pde2a
ENSMUSG00000032724	-0.700979	1.17617e-24	6.63161e-23	Abtb2
ENSMUSG00000023050	-0.575405	1.19979e-24	6.74851e-23	Map3k12
ENSMUSG00000028528	-0.602588	1.24263e-24	6.97276e-23	Dnajc6
ENSMUSG00000058709	-0.561317	1.32318e-24	7.37168e-23	Egln2
ENSMUSG00000047921	-0.534116	1.3323e-24	7.40485e-23	Trappc9
ENSMUSG00000014550	-0.64757	1.34845e-24	7.47687e-23	Rbsn
ENSMUSG00000067825	-0.887546	1.38932e-24	7.66717e-23	Pex26
ENSMUSG00000073678	-0.93083	1.44345e-24	7.9471e-23	Pgap1
ENSMUSG00000079179	-0.954113	1.49419e-24	8.20717e-23	Rab10os
ENSMUSG00000017943	-0.622842	1.55372e-24	8.48546e-23	Gdap1l1
ENSMUSG00000049680	-0.555089	1.63941e-24	8.92108e-23	Urgcp
ENSMUSG00000000276	-0.48665	1.84912e-24	1.00389e-22	Dgke
ENSMUSG00000053641	-0.736394	2.65236e-24	1.43663e-22	Dennd4a
ENSMUSG00000045639	-0.733474	2.8257e-24	1.52699e-22	Zfp629
ENSMUSG00000002265	-0.864812	3.22049e-24	1.72836e-22	Peg3
ENSMUSG00000006456	-0.524736	3.25296e-24	1.74179e-22	Rbm14
ENSMUSG00000035596	-0.688587	4.22175e-24	2.25022e-22	Mboat7
ENSMUSG00000038970	-1.15734	4.51929e-24	2.39789e-22	Lmtk2
ENSMUSG00000041528	-0.572508	4.58386e-24	2.42665e-22	Rnf123
ENSMUSG00000019647	-0.843254	4.94507e-24	2.61196e-22	Sema6a
ENSMUSG00000066621	-0.540618	5.43046e-24	2.86188e-22	Tecpr1
ENSMUSG00000015659	-0.682014	5.82833e-24	3.05094e-22	Serac1
ENSMUSG00000106847	-0.919295	6.43704e-24	3.36206e-22	Peg13
ENSMUSG00000026944	-0.678383	6.64302e-24	3.46192e-22	Abca2
ENSMUSG00000045983	-0.471712	6.89287e-24	3.57619e-22	Eif4g1
ENSMUSG00000041815	-0.458635	7.09197e-24	3.67135e-22	Poldip3
ENSMUSG00000006276	-0.527422	7.13735e-24	3.68669e-22	Eps15l1
ENSMUSG00000026965	-0.488024	7.38377e-24	3.80557e-22	Anapc2
ENSMUSG00000100862	-10.2558	7.48181e-24	3.84762e-22	Gm10925
ENSMUSG00000001151	-1.19354	7.89241e-24	4.04102e-22	Pcnt
ENSMUSG00000037275	-0.505086	8.19015e-24	4.17519e-22	Gemin5
ENSMUSG00000039662	-0.767808	8.17741e-24	4.17519e-22	Icmt
ENSMUSG00000024169	-0.696851	9.06913e-24	4.61323e-22	Ift140
ENSMUSG00000000194	-0.477069	9.36857e-24	4.75521e-22	Gpr107
ENSMUSG00000068566	-0.639998	9.41679e-24	4.76934e-22	Myadm
ENSMUSG00000026842	-0.604219	9.55711e-24	4.82995e-22	Abl1
ENSMUSG00000026667	-0.875068	9.8771e-24	4.98091e-22	Uhmk1
ENSMUSG00000000223	-0.629305	1.08608e-23	5.45345e-22	Drp2
ENSMUSG00000025728	-0.462697	1.1715e-23	5.8698e-22	Pigq
ENSMUSG00000004565	-0.614576	1.19893e-23	5.99441e-22	Pnpla6
ENSMUSG00000030352	-0.873216	1.31269e-23	6.53523e-22	Tspan9
ENSMUSG00000015127	-0.653945	1.50691e-23	7.47052e-22	Unkl
ENSMUSG00000042249	-1.00544	1.50694e-23	7.47052e-22	Grk3
ENSMUSG00000109372	-1.72252	1.52635e-23	7.55074e-22	Gm19410
ENSMUSG00000039834	-0.798205	1.58992e-23	7.84862e-22	Zfp335
ENSMUSG00000027291	-0.454197	1.59854e-23	7.87457e-22	Vps39
ENSMUSG00000038949	-0.615562	1.71422e-23	8.37392e-22	Cnst
ENSMUSG00000043384	-0.733177	1.90796e-23	9.28157e-22	Gprasp1
ENSMUSG00000074575	-0.984117	2.05055e-23	9.95454e-22	Kcng1
ENSMUSG00000002129	-0.439439	2.08223e-23	1.00874e-21	Sf3a1
ENSMUSG00000024620	-0.755513	2.10439e-23	1.01737e-21	Pdgfrb
ENSMUSG00000052302	-1.04546	2.14332e-23	1.03405e-21	Tbc1d30
ENSMUSG00000024327	-0.348697	2.20414e-23	1.06121e-21	Slc39a7
ENSMUSG00000016757	-0.497642	2.25809e-23	1.08495e-21	Ttll12
ENSMUSG00000027177	-0.705799	2.26996e-23	1.08842e-21	Hipk3
ENSMUSG00000033396	-0.714676	2.54072e-23	1.21575e-21	Spg11
ENSMUSG00000038831	-0.604174	2.59562e-23	1.23949e-21	Ralgps1
ENSMUSG00000026819	-0.695285	2.6868e-23	1.28042e-21	Slc25a25
ENSMUSG00000044465	-0.53285	2.91892e-23	1.38821e-21	Fhip1b
ENSMUSG00000040354	-0.403727	3.02569e-23	1.43607e-21	Mars1
ENSMUSG00000040688	-0.634284	3.10462e-23	1.47055e-21	Tbl3
ENSMUSG00000038252	-0.576804	3.12137e-23	1.47549e-21	Ncapd2
ENSMUSG00000062012	-0.568092	3.25665e-23	1.53634e-21	Zfp13
ENSMUSG00000036667	-0.491562	3.44949e-23	1.62404e-21	Tcaf1
ENSMUSG00000023830	-0.772131	3.58878e-23	1.68622e-21	Igf2r
ENSMUSG00000047153	-0.605203	3.76652e-23	1.76619e-21	Khnyn
ENSMUSG00000006386	-0.7538	4.3105e-23	2.00919e-21	Tek
ENSMUSG00000021518	-0.336378	4.59926e-23	2.13953e-21	Ptdss1
ENSMUSG00000022558	-0.786615	5.21789e-23	2.41291e-21	Mroh1
ENSMUSG00000040133	-0.714118	5.38999e-23	2.48758e-21	Gpr176
ENSMUSG00000029578	-0.578582	5.82169e-23	2.67101e-21	Wipi2
ENSMUSG00000055491	-0.694084	5.92536e-23	2.71326e-21	Pprc1
ENSMUSG00000000605	-0.487628	6.03674e-23	2.75886e-21	Clcn4
ENSMUSG00000042453	-1.02021	6.20248e-23	2.82357e-21	Reln
ENSMUSG00000040731	-0.467938	7.03727e-23	3.19738e-21	Eif4h
ENSMUSG00000036766	-0.725421	7.15897e-23	3.24637e-21	Dner
ENSMUSG00000027575	-0.531125	7.39873e-23	3.3486e-21	Arfgap1
ENSMUSG00000045967	-0.855576	7.63504e-23	3.44224e-21	Gpr158
ENSMUSG00000014837	-0.779015	7.83675e-23	3.52639e-21	4931428F04Rik
ENSMUSG00000041263	-0.720321	8.04689e-23	3.61399e-21	Rusc1
ENSMUSG00000034247	-0.616782	8.65862e-23	3.86647e-21	Plekhm1
ENSMUSG00000025217	-0.476448	8.69419e-23	3.87496e-21	Btrc
ENSMUSG00000029651	-0.822924	1.03022e-22	4.57423e-21	Mtus2
ENSMUSG00000042506	-0.554732	1.1117e-22	4.92666e-21	Usp22
ENSMUSG00000043183	-0.762313	1.19e-22	5.26366e-21	Simc1
ENSMUSG00000038026	-0.951606	1.22611e-22	5.41316e-21	Kcnj9
ENSMUSG00000029009	-0.742745	1.29587e-22	5.71037e-21	Mthfr
ENSMUSG00000000632	-0.767092	1.3602e-22	5.96879e-21	Sez6
ENSMUSG00000031561	-0.946163	1.36217e-22	5.96879e-21	Tenm3
ENSMUSG00000034799	-0.746381	1.41311e-22	6.18045e-21	Unc13a
ENSMUSG00000029577	-0.745402	1.43158e-22	6.23789e-21	Ube3b
ENSMUSG00000023026	-0.755133	1.46869e-22	6.37896e-21	Dip2b
ENSMUSG00000062760	-0.818599	1.4694e-22	6.37896e-21	Shisal1
ENSMUSG00000038429	-0.565066	1.52291e-22	6.59898e-21	Usp5
ENSMUSG00000031976	-0.97436	1.75111e-22	7.55981e-21	Urb2
ENSMUSG00000032114	-0.432248	2.15053e-22	9.2671e-21	Slc37a4
ENSMUSG00000025153	-0.864686	2.32192e-22	9.96893e-21	Fasn
ENSMUSG00000032657	-0.517419	2.41045e-22	1.03112e-20	Fam189b
ENSMUSG00000020657	-0.777012	2.54024e-22	1.08465e-20	Dnajc27
ENSMUSG00000027584	-0.812666	2.56239e-22	1.09013e-20	Oprl1
ENSMUSG00000022237	-0.858719	2.66923e-22	1.13353e-20	Ankrd33b
ENSMUSG00000051675	-0.467681	2.68723e-22	1.1391e-20	Trim32
ENSMUSG00000021573	-0.762397	2.97644e-22	1.25488e-20	Tppp
ENSMUSG00000030172	-0.681815	3.46128e-22	1.45144e-20	Erc1
ENSMUSG00000049755	-0.46439	3.63778e-22	1.52273e-20	Zfp672
ENSMUSG00000024019	-0.484925	3.72884e-22	1.55805e-20	Cmtr1
ENSMUSG00000030310	-0.948886	3.74591e-22	1.5624e-20	Slc6a1
ENSMUSG00000054013	-0.587846	3.91551e-22	1.63023e-20	Tmem179
ENSMUSG00000042557	-0.514403	4.12982e-22	1.71336e-20	Sin3a
ENSMUSG00000092558	-0.523549	4.77009e-22	1.96506e-20	Med20
ENSMUSG00000035776	-0.548051	4.94605e-22	2.0304e-20	Cd99l2
ENSMUSG00000031066	-0.556111	5.00377e-22	2.05049e-20	Usp11
ENSMUSG00000021038	-0.388602	5.29467e-22	2.16213e-20	Vipas39
ENSMUSG00000074657	-0.969592	5.35616e-22	2.18343e-20	Kif5a
ENSMUSG00000074671	-0.742598	5.37343e-22	2.18666e-20	Tspyl3
ENSMUSG00000063146	-0.743746	5.47581e-22	2.22445e-20	Clip2
ENSMUSG00000033361	-1.20136	5.72555e-22	2.31385e-20	Prrg3
ENSMUSG00000034850	-0.533454	5.79742e-22	2.33886e-20	Tmem127
ENSMUSG00000037032	-0.56249	5.81488e-22	2.34186e-20	Apbb1
ENSMUSG00000048833	-0.517642	6.12358e-22	2.46195e-20	Slc39a9
ENSMUSG00000031314	-0.569025	6.42778e-22	2.57982e-20	Taf1
ENSMUSG00000026198	-0.689593	6.9816e-22	2.78775e-20	Abcb6
ENSMUSG00000035547	-0.723029	7.26573e-22	2.89627e-20	Capn5
ENSMUSG00000034951	-0.469894	7.4178e-22	2.95185e-20	Cog7
ENSMUSG00000029095	-0.584404	7.45982e-22	2.96354e-20	Ablim2
ENSMUSG00000033444	-0.567818	7.51201e-22	2.97921e-20	Specc1l
ENSMUSG00000035969	-0.85563	8.49393e-22	3.34595e-20	Rusc2
ENSMUSG00000020451	-0.501145	8.52956e-22	3.35434e-20	Limk2
ENSMUSG00000016346	-0.804514	9.17859e-22	3.59748e-20	Kcnq2
ENSMUSG00000033732	-0.505671	9.19894e-22	3.59943e-20	Sf3b3
ENSMUSG00000033728	-0.457893	9.31608e-22	3.63918e-20	Lrrc14
ENSMUSG00000031302	-0.601967	9.99803e-22	3.89258e-20	Nlgn3
ENSMUSG00000063108	-0.716989	1.23621e-21	4.76543e-20	Zfp26
ENSMUSG00000038705	-0.717305	1.3525e-21	5.20512e-20	Gmeb2
ENSMUSG00000048796	-0.49933	1.35842e-21	5.21934e-20	Cyb561d1
ENSMUSG00000042810	-0.675501	1.37755e-21	5.27549e-20	Krba1
ENSMUSG00000043388	-0.991636	1.42539e-21	5.4409e-20	Tmem130
ENSMUSG00000034088	-0.482236	1.44445e-21	5.50467e-20	Hdlbp
ENSMUSG00000019470	-0.568771	1.5382e-21	5.85242e-20	Xab2
ENSMUSG00000070000	-0.876984	1.58286e-21	6.01254e-20	Fcho1
ENSMUSG00000079260	-0.721626	1.70011e-21	6.44746e-20	Tmppe
ENSMUSG00000030738	-0.456495	1.7206e-21	6.5146e-20	Eif3c
ENSMUSG00000020456	-0.610977	1.73585e-21	6.55566e-20	Ogdh
ENSMUSG00000036450	-0.82625	1.73704e-21	6.55566e-20	Hif1an
ENSMUSG00000077450	-0.36542	1.7662e-21	6.65496e-20	Rab11b
ENSMUSG00000024831	-0.665454	2.13458e-21	8.01717e-20	Ighmbp2
ENSMUSG00000032571	-0.475201	2.17026e-21	8.13812e-20	Pik3r4
ENSMUSG00000062040	-0.583017	2.29885e-21	8.60651e-20	Zfp27
ENSMUSG00000048410	-0.824525	2.34421e-21	8.76231e-20	Zfp407
ENSMUSG00000040722	-0.529885	2.47643e-21	9.21239e-20	Scamp5
ENSMUSG00000036473	-0.787553	2.50058e-21	9.28748e-20	Tbc1d24
ENSMUSG00000002342	-0.494769	2.73839e-21	1.01386e-19	Tmem161a
ENSMUSG00000030662	-0.493203	2.95388e-21	1.08676e-19	Ipo5
ENSMUSG00000025224	-0.633798	2.95909e-21	1.08697e-19	Gbf1
ENSMUSG00000046556	-0.812783	3.15673e-21	1.15594e-19	Zfp319
ENSMUSG00000060279	-0.734869	3.43042e-21	1.25419e-19	Ap2a1
ENSMUSG00000066129	-0.79704	3.48557e-21	1.27237e-19	Kndc1
ENSMUSG00000029480	-0.684102	3.5234e-21	1.28418e-19	Dhx37
ENSMUSG00000038838	-0.716247	4.37188e-21	1.58111e-19	Vars2
ENSMUSG00000068206	-0.649397	4.57585e-21	1.65232e-19	Pick1
ENSMUSG00000002341	-0.661325	4.74204e-21	1.70706e-19	Ncan
ENSMUSG00000030465	-0.933421	5.41753e-21	1.94425e-19	Psd3
ENSMUSG00000039483	-0.581598	5.51246e-21	1.97226e-19	Asb6
ENSMUSG00000027568	-1.85205	6.21436e-21	2.21324e-19	Ntsr1
ENSMUSG00000028973	-0.605885	6.28521e-21	2.23507e-19	Abcb8
ENSMUSG00000045039	-0.803958	6.30556e-21	2.2389e-19	Megf8
ENSMUSG00000030835	-0.47544	7.02079e-21	2.47782e-19	Nomo1
ENSMUSG00000032598	-0.679735	7.12721e-21	2.51159e-19	Nckipsd
ENSMUSG00000047045	-0.985039	7.41919e-21	2.60663e-19	Tmem164
ENSMUSG00000042570	-0.515821	7.79648e-21	2.73508e-19	Mier2
ENSMUSG00000009112	-0.490905	8.57454e-21	3.00353e-19	Bcl2l13
ENSMUSG00000051703	-0.645419	8.66474e-21	3.03059e-19	Tmem198
ENSMUSG00000030718	-0.61041	8.83331e-21	3.08493e-19	Ppme1
ENSMUSG00000026854	-0.663185	9.14938e-21	3.18581e-19	Usp20
ENSMUSG00000039840	-0.653079	1.09374e-20	3.79708e-19	Epg5
ENSMUSG00000027298	-1.01835	1.11292e-20	3.85797e-19	Tyro3
ENSMUSG00000025375	-0.957121	1.12822e-20	3.9052e-19	Aatk
ENSMUSG00000029466	-0.570268	1.13684e-20	3.92924e-19	Anapc7
ENSMUSG00000045659	-1.11727	1.19137e-20	4.11162e-19	Plekha7
ENSMUSG00000013089	-0.831552	1.19428e-20	4.11561e-19	Etv5
ENSMUSG00000025821	-0.527367	1.23535e-20	4.25089e-19	Zfp282
ENSMUSG00000022412	-0.529399	1.23896e-20	4.25504e-19	Mief1
ENSMUSG00000060950	-0.629585	1.2402e-20	4.25504e-19	Trmt61a
ENSMUSG00000051306	-0.543053	1.27218e-20	4.35839e-19	Usp42
ENSMUSG00000032131	-0.744904	1.38849e-20	4.74295e-19	Abcg4
ENSMUSG00000059013	-1.01921	1.42862e-20	4.87291e-19	Sh2d3c
ENSMUSG00000035372	-0.615985	1.49597e-20	5.09522e-19	1810055G02Rik
ENSMUSG00000029624	-0.629805	1.54268e-20	5.24667e-19	Ptcd1
ENSMUSG00000027784	-0.73953	1.61451e-20	5.48299e-19	Ppm1l
ENSMUSG00000050627	-0.519824	1.69978e-20	5.76421e-19	Gpd1l
ENSMUSG00000031778	-0.771313	1.72472e-20	5.84034e-19	Cx3cl1
ENSMUSG00000001229	-0.652765	1.75492e-20	5.93402e-19	Dpp9
ENSMUSG00000035722	-0.900175	1.75824e-20	5.93665e-19	Abca7
ENSMUSG00000005980	-1.14946	1.91038e-20	6.42256e-19	Dnase1
ENSMUSG00000089756	-1.32711	1.95823e-20	6.57397e-19	Zfp966
ENSMUSG00000078185	-1.44946	1.97054e-20	6.60582e-19	Chml
ENSMUSG00000027663	-0.7503	1.99678e-20	6.68422e-19	Zmat3
ENSMUSG00000044285	-1.36248	2.08885e-20	6.97246e-19	Ubb-ps
ENSMUSG00000000743	-0.355416	2.36269e-20	7.85291e-19	Chmp1a
ENSMUSG00000050954	-0.764871	2.36264e-20	7.85291e-19	Zfp169
ENSMUSG00000024140	-0.726245	2.41625e-20	8.01957e-19	Epas1
ENSMUSG00000028830	-0.423771	2.71124e-20	8.9227e-19	AU040320
ENSMUSG00000027272	-0.555922	2.96057e-20	9.7159e-19	Ubr1
ENSMUSG00000031622	-0.498043	3.03032e-20	9.91699e-19	Sin3b
ENSMUSG00000020536	-0.624831	3.19951e-20	1.04561e-18	Llgl1
ENSMUSG00000097908	-0.604351	3.59206e-20	1.16899e-18	4933404O12Rik
ENSMUSG00000032528	-1.03554	3.78517e-20	1.22842e-18	Vipr1
ENSMUSG00000039086	-0.679788	3.80152e-20	1.23202e-18	Ss18l1
ENSMUSG00000034189	-0.672877	3.82271e-20	1.23717e-18	Hsdl1
ENSMUSG00000059981	-0.696583	4.00324e-20	1.29381e-18	Taok2
ENSMUSG00000052698	-0.562552	4.04416e-20	1.30523e-18	Tln2
ENSMUSG00000026640	-0.741708	4.3466e-20	1.39706e-18	Plxna2
ENSMUSG00000049097	-0.619216	4.34268e-20	1.39706e-18	Ankrd34a
ENSMUSG00000030806	-0.984602	4.49953e-20	1.44423e-18	Stx1b
ENSMUSG00000039850	-0.592866	4.90045e-20	1.57076e-18	Endov
ENSMUSG00000039952	-0.542605	5.03337e-20	1.61116e-18	Dag1
ENSMUSG00000024947	-0.479768	5.46073e-20	1.74319e-18	Men1
ENSMUSG00000066306	-0.690805	6.06422e-20	1.9332e-18	Numa1
ENSMUSG00000013150	-0.516858	6.14556e-20	1.95646e-18	Gfod2
ENSMUSG00000090061	-1.02071	6.30981e-20	2.00602e-18	Nwd2
ENSMUSG00000039509	-0.387389	6.43388e-20	2.04269e-18	Nup133
ENSMUSG00000041757	-0.850877	7.16445e-20	2.26542e-18	Plekha6
ENSMUSG00000078908	-0.573734	8.01857e-20	2.53207e-18	Mon1b
ENSMUSG00000017679	-0.72901	8.61382e-20	2.70907e-18	Ttpal
ENSMUSG00000048148	-0.783371	8.73455e-20	2.74335e-18	Nwd1
ENSMUSG00000022376	-1.23136	8.78902e-20	2.75676e-18	Adcy8
ENSMUSG00000031841	-0.871758	9.08797e-20	2.84291e-18	Cdh13
ENSMUSG00000031993	-0.535473	9.24652e-20	2.88864e-18	Snx19
ENSMUSG00000025384	-0.657568	9.6401e-20	3.00758e-18	Faap100
ENSMUSG00000038145	-0.520871	1.02451e-19	3.19209e-18	Snrk
ENSMUSG00000047495	-0.646121	1.03282e-19	3.2137e-18	Dlgap2
ENSMUSG00000020929	-0.510243	1.07753e-19	3.34172e-18	Eftud2
ENSMUSG00000027194	-0.450374	1.08927e-19	3.36697e-18	Ttc17
ENSMUSG00000022687	-0.733308	1.1286e-19	3.48392e-18	Boc
ENSMUSG00000073434	-1.05243	1.17866e-19	3.63365e-18	Wdr90
ENSMUSG00000091722	-0.774065	1.18677e-19	3.65386e-18	Siah3
ENSMUSG00000028433	-0.353106	1.26647e-19	3.88901e-18	Ubap2
ENSMUSG00000031445	-1.06075	1.27768e-19	3.91828e-18	Proz
ENSMUSG00000031787	-0.440248	1.33287e-19	4.08218e-18	Katnb1
ENSMUSG00000021266	-0.437821	1.50855e-19	4.60816e-18	Wars
ENSMUSG00000040560	-0.713932	1.63583e-19	4.97747e-18	Wdr7
ENSMUSG00000032850	-0.839926	1.66022e-19	5.04513e-18	Rnft2
ENSMUSG00000033009	-0.607428	1.69955e-19	5.15795e-18	Ogfod1
ENSMUSG00000007029	-0.5365	1.72586e-19	5.23102e-18	Vars
ENSMUSG00000021699	-1.04401	1.82011e-19	5.49125e-18	Pde4d
ENSMUSG00000039623	-0.516302	1.90135e-19	5.71113e-18	Ap5z1
ENSMUSG00000004815	-0.79876	1.95697e-19	5.87064e-18	Dgkq
ENSMUSG00000044636	-0.809788	2.09078e-19	6.25604e-18	Csrnp2
ENSMUSG00000001507	-0.788737	2.2908e-19	6.83705e-18	Itga3
ENSMUSG00000024050	-0.630186	2.73655e-19	8.11567e-18	Wiz
ENSMUSG00000047003	-0.639037	2.85127e-19	8.44517e-18	Zfp41
ENSMUSG00000026553	-0.47867	2.89869e-19	8.56394e-18	Copa
ENSMUSG00000028854	-0.592745	2.94933e-19	8.70258e-18	Slc9a1
ENSMUSG00000025867	-0.757567	3.13981e-19	9.25294e-18	Cplx2
ENSMUSG00000032898	-0.530288	3.22866e-19	9.50283e-18	Fbxo21
ENSMUSG00000035835	-1.06932	3.29229e-19	9.67792e-18	Plppr3
ENSMUSG00000025855	-0.620253	3.37228e-19	9.90063e-18	Prkar1b
ENSMUSG00000033565	-0.634124	3.65824e-19	1.07133e-17	Rbfox2
ENSMUSG00000026788	-0.595291	3.87648e-19	1.12818e-17	Zbtb43
ENSMUSG00000021182	-0.836945	3.98558e-19	1.15849e-17	Ccdc88c
ENSMUSG00000025373	-0.376029	4.00111e-19	1.16156e-17	Rnf41
ENSMUSG00000039485	-0.604324	4.00828e-19	1.1622e-17	Tspyl4
ENSMUSG00000049922	-0.508738	4.58004e-19	1.3247e-17	Slc35c1
ENSMUSG00000021366	-1.19217	4.63822e-19	1.33822e-17	Hivep1
ENSMUSG00000025047	-0.584156	4.63808e-19	1.33822e-17	Pdcd11
ENSMUSG00000024561	-0.501175	4.7858e-19	1.3791e-17	Mbd1
ENSMUSG00000015488	-0.367418	4.85075e-19	1.3961e-17	Cacfd1
ENSMUSG00000003546	-0.431597	5.01707e-19	1.44219e-17	Klc4
ENSMUSG00000027466	-0.454133	5.06529e-19	1.45427e-17	Rbck1
ENSMUSG00000041351	-0.629215	5.40111e-19	1.54878e-17	Rap1gap
ENSMUSG00000020628	-0.409975	5.81088e-19	1.66221e-17	Trappc12
ENSMUSG00000019082	-0.654688	6.27049e-19	1.79149e-17	Slc25a22
ENSMUSG00000033707	-0.82761	6.64932e-19	1.8951e-17	Lrrc24
ENSMUSG00000003153	-0.677862	6.73974e-19	1.91853e-17	Slc2a3
ENSMUSG00000026442	-0.537687	6.91727e-19	1.96429e-17	Nfasc
ENSMUSG00000034853	-0.75716	7.09597e-19	2.01259e-17	Acot11
ENSMUSG00000025139	-0.594428	8.48553e-19	2.39798e-17	Tollip
ENSMUSG00000051427	-0.675694	8.80868e-19	2.4863e-17	Ccdc157
ENSMUSG00000025156	-0.354463	9.43715e-19	2.66048e-17	Gps1
ENSMUSG00000035051	-0.466764	9.56351e-19	2.69286e-17	Dhx57
ENSMUSG00000070738	-0.568111	9.72689e-19	2.73557e-17	Dgkd
ENSMUSG00000087141	-1.62256	1.19417e-18	3.3384e-17	Plcxd2
ENSMUSG00000002210	-0.465373	1.27996e-18	3.56546e-17	Smg9
ENSMUSG00000024941	-0.382335	1.3335e-18	3.70138e-17	Scyl1
ENSMUSG00000031169	-0.50948	1.40014e-18	3.8666e-17	Porcn
ENSMUSG00000051344	-0.630426	1.44426e-18	3.98046e-17	Plekhm3
ENSMUSG00000052752	-0.450582	1.53207e-18	4.21752e-17	Traf7
ENSMUSG00000021044	-0.422037	1.59273e-18	4.37935e-17	Adck1
ENSMUSG00000107810	-2.01011	1.65862e-18	4.5445e-17	Gm18609
ENSMUSG00000001870	-0.911349	1.80095e-18	4.9172e-17	Ltbp1
ENSMUSG00000029434	-0.450457	1.83025e-18	4.98558e-17	Vps33a
ENSMUSG00000030020	-0.811822	1.84884e-18	5.03034e-17	Prickle2
ENSMUSG00000022180	-0.606458	1.8663e-18	5.07196e-17	Slc7a8
ENSMUSG00000037788	-0.69247	1.86904e-18	5.07352e-17	Vopp1
ENSMUSG00000033278	-0.684143	1.9109e-18	5.18112e-17	Ptprm
ENSMUSG00000045009	-0.785594	1.91675e-18	5.19097e-17	Prrt3
ENSMUSG00000018931	-0.607113	1.99051e-18	5.37207e-17	Natd1
ENSMUSG00000058740	-1.44033	2.08896e-18	5.6313e-17	Kcnt1
ENSMUSG00000031823	-0.40585	2.09506e-18	5.63474e-17	Zdhhc7
ENSMUSG00000030083	-0.451696	2.13831e-18	5.74446e-17	Abtb1
ENSMUSG00000028701	-0.790672	2.24613e-18	6.02029e-17	Lurap1
ENSMUSG00000032913	-0.43979	2.35514e-18	6.30524e-17	Lrig2
ENSMUSG00000018921	-0.518545	2.4075e-18	6.43072e-17	Pelp1
ENSMUSG00000025410	-0.444526	2.50519e-18	6.68368e-17	Dctn2
ENSMUSG00000048285	-0.892291	2.50792e-18	6.68368e-17	Frmd6
ENSMUSG00000027395	-0.554335	2.6417e-18	7.0322e-17	Polr1b
ENSMUSG00000001482	-0.498602	2.69755e-18	7.17272e-17	Def8
ENSMUSG00000032125	-0.672501	2.76878e-18	7.34542e-17	Robo4
ENSMUSG00000052852	-0.48212	2.88151e-18	7.63585e-17	Reep1
ENSMUSG00000038128	-0.88155	2.93959e-18	7.78095e-17	Camk4
ENSMUSG00000026797	-0.621954	3.15004e-18	8.30979e-17	Stxbp1
ENSMUSG00000032295	-0.541392	3.17821e-18	8.37466e-17	Man2c1
ENSMUSG00000001062	-0.664729	3.19666e-18	8.41381e-17	Vps9d1
ENSMUSG00000063434	-0.646903	3.25205e-18	8.54996e-17	Sorcs3
ENSMUSG00000020859	-0.574991	3.42501e-18	8.97446e-17	Spag9
ENSMUSG00000029875	-1.01039	3.50209e-18	9.16614e-17	Ccdc184
ENSMUSG00000026425	-0.549557	3.512e-18	9.18183e-17	Srgap2
ENSMUSG00000029869	-0.916039	3.51638e-18	9.18301e-17	Ephb6
ENSMUSG00000025369	-0.433254	3.59097e-18	9.36734e-17	Smarcc2
ENSMUSG00000061451	-0.725022	4.5838e-18	1.19306e-16	Tmem151a
ENSMUSG00000050244	-0.720558	4.59926e-18	1.19576e-16	Heatr1
ENSMUSG00000029361	-0.797574	4.64877e-18	1.20729e-16	Nos1
ENSMUSG00000059401	-0.478274	4.65488e-18	1.20753e-16	Mamld1
ENSMUSG00000034145	-0.70123	4.87e-18	1.26194e-16	Tmem63c
ENSMUSG00000034126	-0.544472	4.90328e-18	1.26916e-16	Pomt2
ENSMUSG00000046572	-0.65245	5.84925e-18	1.509e-16	Zfp518b
ENSMUSG00000031365	-0.849297	5.99446e-18	1.54306e-16	Zfp275
ENSMUSG00000033253	-0.872501	6.27245e-18	1.61285e-16	Szt2
ENSMUSG00000052133	-0.700672	6.55929e-18	1.68106e-16	Sema5b
ENSMUSG00000013921	-0.602818	6.60659e-18	1.69102e-16	Clip3
ENSMUSG00000042185	-0.633412	6.61259e-18	1.69102e-16	Nfrkb
ENSMUSG00000059439	-0.41359	7.00479e-18	1.78741e-16	Bcas3
ENSMUSG00000023973	-0.298791	7.40648e-18	1.8817e-16	Cnpy3
ENSMUSG00000062190	-0.46317	7.4601e-18	1.89326e-16	Lancl2
ENSMUSG00000038172	-0.793012	7.88046e-18	1.99778e-16	Ttc39b
ENSMUSG00000033991	-0.640061	8.43751e-18	2.13207e-16	Ttc37
ENSMUSG00000004929	-0.620902	8.53758e-18	2.15503e-16	Thop1
ENSMUSG00000040097	-0.662758	9.17772e-18	2.31411e-16	Flywch1
ENSMUSG00000045210	-0.467169	9.56698e-18	2.40966e-16	Vcpip1
ENSMUSG00000001034	-0.544792	9.59631e-18	2.41445e-16	Mapk7
ENSMUSG00000028703	-0.435829	9.86631e-18	2.47972e-16	Lrrc41
ENSMUSG00000038241	-0.593815	1.02269e-17	2.5676e-16	Cep250
ENSMUSG00000101431	-1.90779	1.05425e-17	2.64398e-16	Gm7901
ENSMUSG00000023011	-0.671623	1.07188e-17	2.68533e-16	Faim2
ENSMUSG00000066357	-1.08875	1.27196e-17	3.16961e-16	Wdr6
ENSMUSG00000030207	-0.540306	1.42267e-17	3.53762e-16	Fam234b
ENSMUSG00000031858	-0.42947	1.46309e-17	3.63428e-16	Mau2
ENSMUSG00000020926	-0.65018	1.49567e-17	3.71125e-16	Adam11
ENSMUSG00000070814	-0.578736	1.64574e-17	4.06637e-16	Zswim9
ENSMUSG00000014355	-0.64151	1.68653e-17	4.15401e-16	Anapc1
ENSMUSG00000000759	-0.423777	1.76373e-17	4.3396e-16	Tubgcp3
ENSMUSG00000029073	-0.496238	1.78151e-17	4.37874e-16	Cptp
ENSMUSG00000000627	-0.643216	1.81437e-17	4.45481e-16	Sema4f
ENSMUSG00000020889	-0.544063	1.88429e-17	4.62166e-16	Nr1d1
ENSMUSG00000022561	-0.414209	1.90693e-17	4.67227e-16	Gpaa1
ENSMUSG00000045302	-0.342177	1.92361e-17	4.70823e-16	Preb
ENSMUSG00000057880	-0.593852	1.99136e-17	4.86895e-16	Abat
ENSMUSG00000020549	-0.40246	2.12256e-17	5.17351e-16	Elac2
ENSMUSG00000039936	-0.573289	2.27848e-17	5.54777e-16	Pik3cd
ENSMUSG00000019087	-0.380052	2.28336e-17	5.55267e-16	Atp6ap1
ENSMUSG00000033585	-0.624898	2.28523e-17	5.55267e-16	Ndn
ENSMUSG00000031166	-0.407709	2.31894e-17	5.62873e-16	Wdr13
ENSMUSG00000060098	-0.427995	2.47046e-17	5.9841e-16	Prmt7
ENSMUSG00000032513	-0.486454	2.54857e-17	6.16054e-16	Gorasp1
ENSMUSG00000108348	-0.678138	2.80308e-17	6.76178e-16	Pnma8c
ENSMUSG00000021962	-0.47509	2.86861e-17	6.90562e-16	Dcp1a
ENSMUSG00000002010	-0.371905	2.90078e-17	6.97589e-16	Idh3g
ENSMUSG00000024319	-0.388839	2.94082e-17	7.06491e-16	Vps52
ENSMUSG00000028454	-0.513719	3.16519e-17	7.58834e-16	Pigo
ENSMUSG00000027188	-1.41452	3.35207e-17	8.01176e-16	Pamr1
ENSMUSG00000032834	-0.540157	3.71891e-17	8.86138e-16	Pwp2
ENSMUSG00000049106	-0.521365	3.87907e-17	9.22423e-16	Dcaf5
ENSMUSG00000024777	-0.557559	3.94407e-17	9.36927e-16	Ppp2r5b
ENSMUSG00000039637	-0.489033	4.05905e-17	9.63262e-16	Coro7
ENSMUSG00000033065	-0.411869	4.07847e-17	9.65912e-16	Pfkm
ENSMUSG00000031706	-0.699499	4.08602e-17	9.66723e-16	Rfx1
ENSMUSG00000044716	-0.686266	4.10395e-17	9.69982e-16	Dok7
ENSMUSG00000032036	-0.768123	4.51861e-17	1.06584e-15	Kirrel3
ENSMUSG00000041642	-0.829942	4.70113e-17	1.10666e-15	Kif21b
ENSMUSG00000029602	-0.788637	4.73712e-17	1.11401e-15	Rasal1
ENSMUSG00000040412	-0.583026	4.92381e-17	1.15559e-15	Elapor1
ENSMUSG00000021194	-0.645819	4.95803e-17	1.16013e-15	Chga
ENSMUSG00000042303	-0.542633	5.00346e-17	1.16959e-15	Sgsm3
ENSMUSG00000058594	-0.468836	5.23364e-17	1.22218e-15	Fbh1
ENSMUSG00000015697	-0.504027	5.26749e-17	1.22885e-15	Setdb1
ENSMUSG00000037341	-0.855423	5.44873e-17	1.2686e-15	Slc9a7
ENSMUSG00000044117	-0.429607	5.47063e-17	1.27244e-15	Bmerb1
ENSMUSG00000032308	-0.553451	5.72463e-17	1.32888e-15	Ulk3
ENSMUSG00000033871	-0.709233	5.79148e-17	1.34306e-15	Ppargc1b
ENSMUSG00000018599	-0.440262	5.86588e-17	1.35762e-15	Mief2
ENSMUSG00000032968	-1.06804	6.12516e-17	1.41483e-15	Inha
ENSMUSG00000037224	-0.763433	6.56126e-17	1.51258e-15	Zfyve28
ENSMUSG00000038827	-0.519001	7.10909e-17	1.63244e-15	Abitram
ENSMUSG00000046157	-0.485628	7.16468e-17	1.64359e-15	Tmem229b
ENSMUSG00000079562	-0.357693	7.52922e-17	1.72384e-15	Maea
ENSMUSG00000117679	-0.428119	7.5937e-17	1.7369e-15	Apbb3
ENSMUSG00000019261	-0.523136	8.03117e-17	1.83517e-15	Map1s
ENSMUSG00000047842	-0.794797	8.44574e-17	1.92614e-15	Diras2
ENSMUSG00000039959	-0.600875	8.83122e-17	2.01209e-15	Hip1
ENSMUSG00000031960	-0.383804	9.17769e-17	2.08105e-15	Aars
ENSMUSG00000039463	-0.514736	9.17834e-17	2.08105e-15	Slc9a8
ENSMUSG00000059119	-0.324121	1.0332e-16	2.3381e-15	Nap1l4
ENSMUSG00000025237	-0.485399	1.03964e-16	2.35038e-15	Parp6
ENSMUSG00000006134	-0.370139	1.05126e-16	2.37436e-15	Crkl
ENSMUSG00000032936	-0.628757	1.08764e-16	2.44945e-15	Camkv
ENSMUSG00000034525	-0.831986	1.09006e-16	2.45016e-15	Ice1
ENSMUSG00000039047	-0.441425	1.08974e-16	2.45016e-15	Pigk
ENSMUSG00000049643	-0.429164	1.11717e-16	2.5087e-15	2310022A10Rik
ENSMUSG00000020898	-0.442995	1.15978e-16	2.59939e-15	Ctc1
ENSMUSG00000031862	-0.572873	1.16404e-16	2.60644e-15	Atp13a1
ENSMUSG00000064145	-0.416628	1.22215e-16	2.73395e-15	Arih2
ENSMUSG00000022096	-1.22667	1.2791e-16	2.85861e-15	Hr
ENSMUSG00000020315	-0.612168	1.28408e-16	2.86701e-15	Sptbn1
ENSMUSG00000034543	-0.501016	1.32569e-16	2.95709e-15	Morc2a
ENSMUSG00000046562	-0.560427	1.35987e-16	3.02755e-15	Unc119b
ENSMUSG00000027457	-0.700635	1.46569e-16	3.26005e-15	Snph
ENSMUSG00000032773	-0.603574	1.47373e-16	3.2717e-15	Chrm1
ENSMUSG00000054836	-0.455573	1.47271e-16	3.2717e-15	Elp6
ENSMUSG00000024347	-0.622216	1.4811e-16	3.28495e-15	Psd2
ENSMUSG00000025007	-0.529419	1.56851e-16	3.47553e-15	Aldh18a1
ENSMUSG00000003863	-0.675545	1.62701e-16	3.6001e-15	Ppfia3
ENSMUSG00000001156	-0.686961	1.64786e-16	3.64101e-15	Mxd1
ENSMUSG00000028402	-0.624567	1.67195e-16	3.69075e-15	Mpdz
ENSMUSG00000026112	-0.432572	1.68424e-16	3.71437e-15	Coa5
ENSMUSG00000031889	-0.391658	1.77314e-16	3.90308e-15	Phaf1
ENSMUSG00000026181	-0.643639	1.78172e-16	3.91827e-15	Ppm1f
ENSMUSG00000028436	-0.309411	1.90058e-16	4.16791e-15	Dcaf12
ENSMUSG00000044807	-0.635986	1.96833e-16	4.31245e-15	Zfp354c
ENSMUSG00000035934	-0.778443	2.07142e-16	4.53406e-15	Pknox2
ENSMUSG00000029036	-0.476028	2.20519e-16	4.80887e-15	Atad3a
ENSMUSG00000049176	-0.845328	2.25255e-16	4.90759e-15	Frmpd4
ENSMUSG00000039715	-0.451633	2.385e-16	5.18167e-15	Dync2i2
ENSMUSG00000027411	-0.429501	2.42137e-16	5.25093e-15	Vps16
ENSMUSG00000070002	-0.507305	2.52106e-16	5.45702e-15	Ell
ENSMUSG00000020790	-0.663621	2.69561e-16	5.81333e-15	Ankfy1
ENSMUSG00000003099	-0.394959	2.75772e-16	5.93088e-15	Ppp5c
ENSMUSG00000021339	-0.560443	2.90242e-16	6.21352e-15	Mrs2
ENSMUSG00000029608	-0.624775	3.31064e-16	7.06803e-15	Rph3a
ENSMUSG00000036966	-0.421006	3.39374e-16	7.23884e-15	Spryd3
ENSMUSG00000020900	-0.644589	3.50562e-16	7.46387e-15	Myh10
ENSMUSG00000047777	-0.857127	3.56679e-16	7.58032e-15	Phf13
ENSMUSG00000024427	-0.873713	3.7119e-16	7.87442e-15	Spry4
ENSMUSG00000032842	-0.661936	4.28388e-16	9.07136e-15	Abcc10
ENSMUSG00000032826	-0.516775	4.28936e-16	9.07476e-15	Ank2
ENSMUSG00000027067	-0.355247	4.35312e-16	9.20131e-15	Ssrp1
ENSMUSG00000004937	-0.471645	4.37165e-16	9.23214e-15	Sgta
ENSMUSG00000030123	-1.86177	4.61013e-16	9.7095e-15	Plxnd1
ENSMUSG00000081382	-2.44534	4.71119e-16	9.91341e-15	Rpl18-ps1
ENSMUSG00000026339	-0.713012	4.71656e-16	9.9158e-15	Ccdc93
ENSMUSG00000045284	-0.511729	4.90051e-16	1.02933e-14	Dcaf12l1
ENSMUSG00000026409	-0.499059	5.24562e-16	1.09984e-14	Pfkfb2
ENSMUSG00000033819	-0.915351	5.66586e-16	1.18477e-14	Ppp1r16a
ENSMUSG00000021577	-0.428889	5.91721e-16	1.23622e-14	Sdha
ENSMUSG00000014773	-0.684376	6.04895e-16	1.26149e-14	Dll1
ENSMUSG00000007564	-0.392796	6.31478e-16	1.31459e-14	Ppp2r1a
ENSMUSG00000048807	-0.444394	6.78173e-16	1.40804e-14	Slc35e4
ENSMUSG00000026817	-0.380906	6.98371e-16	1.44869e-14	Ak1
ENSMUSG00000060240	-0.487714	7.03673e-16	1.45839e-14	Cend1
ENSMUSG00000022761	-0.46203	7.45185e-16	1.54306e-14	Lztr1
ENSMUSG00000034667	-0.442937	7.58211e-16	1.56865e-14	Xpot
ENSMUSG00000037851	-0.486531	7.92186e-16	1.63749e-14	Iars
ENSMUSG00000034175	-0.533192	1.03306e-15	2.11668e-14	Rhbdd3
ENSMUSG00000041229	-0.588451	1.03787e-15	2.12467e-14	Phf8
ENSMUSG00000007653	-0.804841	1.13126e-15	2.30779e-14	Gabrb2
ENSMUSG00000032633	-0.387417	1.19242e-15	2.42621e-14	Flcn
ENSMUSG00000022545	-0.385834	1.20401e-15	2.44767e-14	Ercc4
ENSMUSG00000027577	-1.19515	1.2278e-15	2.49387e-14	Chrna4
ENSMUSG00000046312	-0.847297	1.26287e-15	2.56064e-14	Myorg
ENSMUSG00000024579	-0.304745	1.27724e-15	2.5853e-14	Pcyox1l
ENSMUSG00000046062	-0.511561	1.32376e-15	2.67715e-14	Ppp1r15b
ENSMUSG00000000148	-0.628363	1.36316e-15	2.7497e-14	Brat1
ENSMUSG00000022772	-0.428341	1.39455e-15	2.80817e-14	Senp5
ENSMUSG00000023004	-0.51954	1.39836e-15	2.81344e-14	Tuba1b
ENSMUSG00000036989	-0.556557	1.40414e-15	2.82263e-14	Trim3
ENSMUSG00000063576	-0.395589	1.41476e-15	2.83667e-14	Klhdc3
ENSMUSG00000021259	-0.672986	1.4677e-15	2.93778e-14	Cyp46a1
ENSMUSG00000004056	-0.644701	1.49031e-15	2.98049e-14	Akt2
ENSMUSG00000019039	-0.41304	1.53476e-15	3.06677e-14	Dalrd3
ENSMUSG00000003308	-0.430194	1.5962e-15	3.18138e-14	Keap1
ENSMUSG00000046204	-0.575131	1.6194e-15	3.22487e-14	Pnma2
ENSMUSG00000021314	-0.464138	1.74476e-15	3.45833e-14	Amph
ENSMUSG00000070822	-0.625862	1.74937e-15	3.46015e-14	Zscan18
ENSMUSG00000033365	-0.516154	1.75919e-15	3.4737e-14	Ipo13
ENSMUSG00000038615	-0.423758	1.80363e-15	3.55844e-14	Nfe2l1
ENSMUSG00000029860	-0.481612	1.88461e-15	3.71194e-14	Zyx
ENSMUSG00000071650	-0.393353	1.91103e-15	3.76082e-14	Ganab
ENSMUSG00000032507	-0.487216	1.97044e-15	3.87123e-14	Fbxl2
ENSMUSG00000036281	-0.689469	1.98742e-15	3.90131e-14	Snapc4
ENSMUSG00000027655	-0.540755	2.08479e-15	4.08559e-14	Dhx35
ENSMUSG00000024127	-0.569135	2.09067e-15	4.0937e-14	Prepl
ENSMUSG00000042197	-0.48107	2.10876e-15	4.12565e-14	Zfp451
ENSMUSG00000027314	-1.02709	2.14621e-15	4.19542e-14	Dll4
ENSMUSG00000038102	-0.386782	2.1658e-15	4.23018e-14	Trappc11
ENSMUSG00000001525	-0.470635	2.42686e-15	4.72038e-14	Tubb5
ENSMUSG00000020770	-0.473049	2.42666e-15	4.72038e-14	Unk
ENSMUSG00000054874	-0.760812	2.42946e-15	4.7215e-14	Pcnx3
ENSMUSG00000069895	-0.612432	2.44344e-15	4.73687e-14	Atxn1l
ENSMUSG00000061032	-0.275162	2.52006e-15	4.87733e-14	Rrp1
ENSMUSG00000010057	-0.341142	2.56564e-15	4.95734e-14	Nprl2
ENSMUSG00000021782	-0.479019	2.66491e-15	5.13642e-14	Dlg5
ENSMUSG00000001552	-0.680654	2.70681e-15	5.20994e-14	Jup
ENSMUSG00000040907	-0.685011	2.74874e-15	5.27627e-14	Atp1a3
ENSMUSG00000039354	-0.439036	2.82468e-15	5.41761e-14	Smarcal1
ENSMUSG00000022391	-0.547776	2.90862e-15	5.56945e-14	Rangap1
ENSMUSG00000033623	-0.43631	2.97797e-15	5.68828e-14	Pcgf3
ENSMUSG00000027340	-0.485153	3.16196e-15	6.03481e-14	Slc23a2
ENSMUSG00000031790	-0.837756	3.19438e-15	6.09171e-14	Mmp15
ENSMUSG00000064125	-0.899414	3.25928e-15	6.21041e-14	Prr36
ENSMUSG00000036534	-0.421451	3.29463e-15	6.27155e-14	Slc38a7
ENSMUSG00000039201	-0.45563	3.30144e-15	6.27541e-14	Tbc1d25
ENSMUSG00000019139	-0.552749	3.32809e-15	6.31582e-14	Isyna1
ENSMUSG00000042496	-0.542267	3.33583e-15	6.32538e-14	Prdm10
ENSMUSG00000005374	-0.444118	3.36427e-15	6.36898e-14	Tbl2
ENSMUSG00000004567	-0.377736	3.45445e-15	6.52913e-14	Mcoln1
ENSMUSG00000051864	-0.37956	3.53932e-15	6.68414e-14	Tbc1d22a
ENSMUSG00000020532	-0.599621	3.64249e-15	6.87178e-14	Acaca
ENSMUSG00000102428	-0.618069	3.74173e-15	7.04366e-14	Pcdhga12
ENSMUSG00000091780	-0.710188	3.9267e-15	7.37406e-14	Sco2
ENSMUSG00000032702	-0.62264	4.00416e-15	7.5135e-14	Kank1
ENSMUSG00000001985	-1.15259	4.15394e-15	7.77585e-14	Grik3
ENSMUSG00000034958	-0.575026	4.25613e-15	7.96078e-14	Atcay
ENSMUSG00000023032	-0.530663	4.45491e-15	8.31263e-14	Slc4a8
ENSMUSG00000039990	-0.573354	4.52708e-15	8.44057e-14	Edrf1
ENSMUSG00000022562	-0.56459	4.57506e-15	8.50969e-14	Oplah
ENSMUSG00000059327	-0.770164	4.81445e-15	8.93365e-14	Eda
ENSMUSG00000036564	-0.600785	4.93331e-15	9.13248e-14	Ndrg4
ENSMUSG00000032512	-0.34397	5.03585e-15	9.31493e-14	Wdr48
ENSMUSG00000034820	-0.357278	5.33656e-15	9.83229e-14	Cpsf7
ENSMUSG00000030077	-0.509768	5.38359e-15	9.91114e-14	Chl1
ENSMUSG00000062901	-0.466329	5.51758e-15	1.01498e-13	Klhl24
ENSMUSG00000005370	-0.453568	5.59507e-15	1.02843e-13	Msh6
ENSMUSG00000020042	-1.04396	5.6271e-15	1.0335e-13	Btbd11
ENSMUSG00000002052	-0.50817	5.70965e-15	1.04784e-13	Supt6
ENSMUSG00000074923	-0.783977	6.40549e-15	1.17187e-13	Pak6
ENSMUSG00000028698	-0.487047	6.42797e-15	1.17506e-13	Pik3r3
ENSMUSG00000057335	-0.550004	6.45284e-15	1.17869e-13	Cep170
ENSMUSG00000072915	-0.499289	6.46803e-15	1.18054e-13	Gm12258
ENSMUSG00000038208	-0.526165	6.52393e-15	1.18982e-13	Pgap3
ENSMUSG00000041958	-0.433764	7.17549e-15	1.30559e-13	Pigs
ENSMUSG00000047719	-0.536721	7.1872e-15	1.30569e-13	Ubiad1
ENSMUSG00000050144	-0.43692	7.18369e-15	1.30569e-13	Slc25a44
ENSMUSG00000039768	-0.359948	7.45275e-15	1.35289e-13	Dnajc11
ENSMUSG00000026479	-2.4329	7.63403e-15	1.38365e-13	Lamc2
ENSMUSG00000019295	-0.472496	7.69243e-15	1.39207e-13	Tmem129
ENSMUSG00000003363	-0.509654	7.9105e-15	1.42822e-13	Pld3
ENSMUSG00000018707	-0.458214	7.9582e-15	1.43573e-13	Dync1h1
ENSMUSG00000022946	-0.572997	8.08252e-15	1.45703e-13	Dop1b
ENSMUSG00000056856	-0.577546	8.20457e-15	1.4779e-13	Jakmip3
ENSMUSG00000005936	-0.449517	8.54338e-15	1.53774e-13	Kctd20
ENSMUSG00000030400	-0.432475	8.84466e-15	1.58953e-13	Ercc2
ENSMUSG00000117729	-1.5035	9.23521e-15	1.6559e-13	Gm5242
ENSMUSG00000044864	-0.638477	9.33501e-15	1.67251e-13	Ankrd50
ENSMUSG00000024937	-0.696932	9.4597e-15	1.69226e-13	Ehbp1l1
ENSMUSG00000035357	-1.42354	1.00844e-14	1.80263e-13	Pdzrn3
ENSMUSG00000045691	-0.407978	1.031e-14	1.84156e-13	Thtpa
ENSMUSG00000032977	-0.353073	1.11481e-14	1.97917e-13	Fam207a
ENSMUSG00000031144	-0.602761	1.11623e-14	1.98019e-13	Syp
ENSMUSG00000027327	-0.602158	1.1445e-14	2.0288e-13	1700037H04Rik
ENSMUSG00000037461	-0.495789	1.14701e-14	2.03171e-13	Ints7
ENSMUSG00000036834	-1.09634	1.15954e-14	2.05235e-13	Plch1
ENSMUSG00000020755	-0.425127	1.2867e-14	2.27227e-13	Sap30bp
ENSMUSG00000029047	-0.38	1.28816e-14	2.27312e-13	Pex10
ENSMUSG00000032306	-0.332333	1.30985e-14	2.30966e-13	Mpi
ENSMUSG00000061894	-0.702652	1.3308e-14	2.34482e-13	Zscan20
ENSMUSG00000050271	-0.775192	1.3479e-14	2.37179e-13	Prag1
ENSMUSG00000026856	-0.472974	1.35472e-14	2.37982e-13	Dolpp1
ENSMUSG00000035045	-0.610648	1.36502e-14	2.3961e-13	Zc3h12b
ENSMUSG00000054855	-1.45732	1.37187e-14	2.40633e-13	Rnd1
ENSMUSG00000030380	-0.557333	1.39185e-14	2.43772e-13	Mzf1
ENSMUSG00000074259	-0.955848	1.39787e-14	2.44642e-13	Gramd2
ENSMUSG00000053226	-0.444266	1.40021e-14	2.4487e-13	Dand5
ENSMUSG00000109946	-0.345232	1.43505e-14	2.50776e-13	Brd3os
ENSMUSG00000026280	-0.285351	1.44319e-14	2.5201e-13	Atg4b
ENSMUSG00000022536	-0.339062	1.67257e-14	2.90977e-13	Glyr1
ENSMUSG00000030323	-0.53439	1.69528e-14	2.9471e-13	Ift122
ENSMUSG00000022580	-0.691573	1.69999e-14	2.95309e-13	Rhpn1
ENSMUSG00000052026	-0.79118	1.71307e-14	2.97359e-13	Slc6a7
ENSMUSG00000021071	-0.51137	1.72396e-14	2.98807e-13	Trim9
ENSMUSG00000039901	-0.365889	1.73147e-14	2.99886e-13	Armh3
ENSMUSG00000003974	-0.876084	1.79865e-14	3.11062e-13	Grm3
ENSMUSG00000032911	-0.648632	1.93179e-14	3.33102e-13	Cspg4
ENSMUSG00000042535	-0.452658	1.94299e-14	3.34787e-13	Gtpbp1
ENSMUSG00000030302	-0.72311	2.00925e-14	3.45441e-13	Atp2b2
ENSMUSG00000029016	-0.528219	2.03123e-14	3.48962e-13	Clcn6
ENSMUSG00000023009	-0.684209	2.05563e-14	3.52895e-13	Nckap5l
ENSMUSG00000017631	-0.494533	2.11458e-14	3.62218e-13	Abr
ENSMUSG00000040102	-0.609945	2.14875e-14	3.66997e-13	Klhl42
ENSMUSG00000029238	-0.558015	2.21622e-14	3.78244e-13	Clock
ENSMUSG00000021983	-0.511902	2.27006e-14	3.8715e-13	Atp8a2
ENSMUSG00000010453	-0.59209	2.34669e-14	3.99637e-13	Kansl3
ENSMUSG00000054808	-0.424837	2.36133e-14	4.01547e-13	Actn4
ENSMUSG00000015095	-0.41497	2.54462e-14	4.31149e-13	Fbxw5
ENSMUSG00000054976	-0.90441	2.58323e-14	4.37374e-13	Nyap2
ENSMUSG00000024442	-0.33038	2.66944e-14	4.51642e-13	Dele1
ENSMUSG00000002908	-0.640815	2.67551e-14	4.52343e-13	Kcnn1
ENSMUSG00000026812	-0.510113	2.72079e-14	4.59334e-13	Tsc1
ENSMUSG00000020918	-0.307624	2.80024e-14	4.72407e-13	Kat2a
ENSMUSG00000044952	-0.496929	2.81826e-14	4.75104e-13	Kctd21
ENSMUSG00000048330	-0.360262	2.84016e-14	4.78106e-13	Ric3
ENSMUSG00000029600	-0.568169	3.16642e-14	5.31296e-13	Rita1
ENSMUSG00000059273	-0.690582	3.16747e-14	5.31296e-13	Zc3h4
ENSMUSG00000053214	-1.05636	3.3315e-14	5.5721e-13	Gm9899
ENSMUSG00000040263	-0.39143	3.5405e-14	5.90058e-13	Klhdc4
ENSMUSG00000004317	-0.855596	3.55294e-14	5.9171e-13	Clcn5
ENSMUSG00000003033	-0.330871	3.75393e-14	6.23409e-13	Ap1m1
ENSMUSG00000023972	-0.927343	3.78242e-14	6.27694e-13	Ptk7
ENSMUSG00000031772	-1.03872	3.82995e-14	6.35132e-13	Cntnap4
ENSMUSG00000071256	-0.495956	3.87342e-14	6.41886e-13	Zfp213
ENSMUSG00000027439	-0.40408	4.21465e-14	6.94496e-13	Gzf1
ENSMUSG00000040125	-0.955311	4.21323e-14	6.94496e-13	Gpr26
ENSMUSG00000020257	-0.43846	4.22594e-14	6.95868e-13	Wdr82
ENSMUSG00000045248	-0.490888	4.24078e-14	6.9782e-13	Med26
ENSMUSG00000020823	-0.554753	4.25805e-14	7.0017e-13	Sec14l1
ENSMUSG00000027288	-0.711052	4.27325e-14	7.02176e-13	Zfp106
ENSMUSG00000028479	-0.442346	4.30722e-14	7.07261e-13	Gne
ENSMUSG00000002948	-0.452795	4.40153e-14	7.2224e-13	Map2k7
ENSMUSG00000006464	-0.799796	4.52424e-14	7.41336e-13	Bbs1
ENSMUSG00000025085	-0.383022	4.59147e-14	7.50981e-13	Ablim1
ENSMUSG00000039660	-0.393978	4.59273e-14	7.50981e-13	Spout1
ENSMUSG00000059713	-0.717437	4.70984e-14	7.69055e-13	Rcan3
ENSMUSG00000050272	-0.60339	4.7778e-14	7.79607e-13	Dscam
ENSMUSG00000047030	-0.66299	4.82557e-14	7.86853e-13	Spata2
ENSMUSG00000015087	-0.412867	4.89883e-14	7.98244e-13	Rabl6
ENSMUSG00000029708	-0.383418	5.28338e-14	8.57917e-13	Gcc1
ENSMUSG00000068735	-0.705623	5.41811e-14	8.77967e-13	Trp53i11
ENSMUSG00000055652	-0.67301	5.47497e-14	8.85953e-13	Klhl25
ENSMUSG00000071054	-0.385098	5.53605e-14	8.95218e-13	Safb
ENSMUSG00000039849	-0.42053	5.55501e-14	8.97663e-13	Pcif1
ENSMUSG00000036529	-0.592368	5.76421e-14	9.28904e-13	Sbf1
ENSMUSG00000038587	-0.889474	5.81763e-14	9.36867e-13	Akap12
ENSMUSG00000007603	-0.551404	5.83795e-14	9.39493e-13	Dus3l
ENSMUSG00000024350	-0.297993	5.92162e-14	9.52302e-13	Dnajc18
ENSMUSG00000049600	-0.453004	5.99768e-14	9.6255e-13	Zbtb45
ENSMUSG00000110043	-2.71559	5.99646e-14	9.6255e-13	Gm7328
ENSMUSG00000024921	-0.410948	6.07613e-14	9.73804e-13	Smarca2
ENSMUSG00000002799	-0.583664	6.18007e-14	9.89783e-13	Jag2
ENSMUSG00000025231	-0.551956	6.19859e-14	9.92072e-13	Sufu
ENSMUSG00000003527	-0.386359	6.38797e-14	1.01959e-12	Ess2
ENSMUSG00000048930	-0.294756	6.38438e-14	1.01959e-12	Tada3
ENSMUSG00000000308	-0.579015	6.70587e-14	1.06742e-12	Ckmt1
ENSMUSG00000026853	-0.412564	6.7352e-14	1.07136e-12	Crat
ENSMUSG00000066647	-0.525753	7.09471e-14	1.12625e-12	Gm5113
ENSMUSG00000017119	-0.384071	7.16739e-14	1.13702e-12	Nbr1
ENSMUSG00000045174	-0.760061	7.2678e-14	1.15138e-12	Amer3
ENSMUSG00000084349	-0.752192	7.36282e-14	1.16565e-12	Rpl3-ps1
ENSMUSG00000018820	-0.510574	7.70165e-14	1.21682e-12	Zfyve27
ENSMUSG00000042350	-0.553095	7.85198e-14	1.23806e-12	Arel1
ENSMUSG00000039501	-0.60094	7.9666e-14	1.25529e-12	Znfx1
ENSMUSG00000021587	-1.20626	8.08487e-14	1.27307e-12	Pcsk1
ENSMUSG00000024137	-0.493065	8.14762e-14	1.28209e-12	E4f1
ENSMUSG00000023977	-0.582864	8.1589e-14	1.283e-12	Ubr2
ENSMUSG00000025377	-0.383919	8.16869e-14	1.28368e-12	Tepsin
ENSMUSG00000038605	-0.586824	8.3459e-14	1.31064e-12	Samd10
ENSMUSG00000079487	-0.620662	8.38838e-14	1.31643e-12	Med12
ENSMUSG00000058153	-0.573018	8.42871e-14	1.32187e-12	Sez6l
ENSMUSG00000019984	-0.437203	8.72583e-14	1.36481e-12	Med23
ENSMUSG00000005034	-0.600079	9.21432e-14	1.43833e-12	Prkacb
ENSMUSG00000023988	-0.372022	9.41331e-14	1.46744e-12	Bysl
ENSMUSG00000025986	-0.633092	9.70619e-14	1.51007e-12	Slc39a10
ENSMUSG00000030707	-0.485105	9.88005e-14	1.5361e-12	Coro1a
ENSMUSG00000004415	-1.33064	1.00389e-13	1.55976e-12	Col26a1
ENSMUSG00000058070	-0.538168	1.01292e-13	1.57274e-12	Eml1
ENSMUSG00000005198	-0.513543	1.02365e-13	1.5873e-12	Polr2a
ENSMUSG00000072966	-0.664299	1.11425e-13	1.72094e-12	Gprasp2
ENSMUSG00000022377	-0.732061	1.12208e-13	1.73189e-12	Asap1
ENSMUSG00000030761	-0.871309	1.14116e-13	1.75903e-12	Myo7a
ENSMUSG00000031558	-0.724011	1.14287e-13	1.7605e-12	Slit2
ENSMUSG00000044066	-0.447778	1.17524e-13	1.80561e-12	Cep68
ENSMUSG00000033068	-0.482547	1.17861e-13	1.8096e-12	Entpd6
ENSMUSG00000030682	-0.308249	1.25975e-13	1.93291e-12	Cdipt
ENSMUSG00000003575	-0.64709	1.33107e-13	2.03566e-12	Crtc1
ENSMUSG00000029627	-0.386022	1.35095e-13	2.06203e-12	Zkscan14
ENSMUSG00000051768	-0.36069	1.36468e-13	2.08163e-12	Xrcc1
ENSMUSG00000066571	-0.659535	1.44082e-13	2.1892e-12	Garre1
ENSMUSG00000035576	-1.05456	1.4896e-13	2.26039e-12	L3mbtl1
ENSMUSG00000020156	-0.407231	1.54643e-13	2.3451e-12	Pwwp3a
ENSMUSG00000035845	-0.458807	1.55545e-13	2.35725e-12	Alg12
ENSMUSG00000032294	-0.39979	1.61514e-13	2.44613e-12	Pkm
ENSMUSG00000055707	-0.632685	1.62506e-13	2.45797e-12	Klhl26
ENSMUSG00000061576	-0.49517	1.69497e-13	2.55709e-12	Dpp6
ENSMUSG00000079442	-0.426939	1.69848e-13	2.56074e-12	St6galnac4
ENSMUSG00000040618	-0.512271	1.70411e-13	2.56758e-12	Pck2
ENSMUSG00000074283	-0.663577	1.71085e-13	2.57607e-12	Zfp109
ENSMUSG00000015944	-0.834601	1.71712e-13	2.5822e-12	Castor2
ENSMUSG00000059895	-0.431674	1.71697e-13	2.5822e-12	Ptp4a3
ENSMUSG00000025246	-0.446271	1.73542e-13	2.60636e-12	Tbl1x
ENSMUSG00000068270	-1.03978	1.74624e-13	2.62093e-12	Shroom4
ENSMUSG00000040389	-0.472626	1.81436e-13	2.7162e-12	Wdr47
ENSMUSG00000018428	-0.460445	1.87873e-13	2.80897e-12	Akap1
ENSMUSG00000028580	-0.455953	1.88763e-13	2.82047e-12	Pum1
ENSMUSG00000038279	-0.411439	1.89626e-13	2.83156e-12	Nop2
ENSMUSG00000025404	-0.832238	1.90198e-13	2.8383e-12	R3hdm2
ENSMUSG00000034156	-0.77368	1.90935e-13	2.84567e-12	Tspoap1
ENSMUSG00000033373	-0.363635	2.02493e-13	3.01217e-12	Fntb
ENSMUSG00000027582	-0.612735	2.063e-13	3.0649e-12	Zgpat
ENSMUSG00000046185	-0.568709	2.17528e-13	3.21741e-12	Zfp84
ENSMUSG00000033799	-0.776987	2.20006e-13	3.2479e-12	Tasor2
ENSMUSG00000036158	-0.588783	2.20327e-13	3.25059e-12	Prickle1
ENSMUSG00000003458	-0.337873	2.25318e-13	3.31795e-12	Ncstn
ENSMUSG00000043635	-0.80611	2.30572e-13	3.39105e-12	Adamts3
ENSMUSG00000031210	-1.55743	2.3508e-13	3.45301e-12	Gpr165
ENSMUSG00000032485	-0.52663	2.45556e-13	3.60462e-12	Scap
ENSMUSG00000033063	-1.46566	2.51162e-13	3.68229e-12	Cntnap3
ENSMUSG00000027313	-0.656663	2.54194e-13	3.72208e-12	Chac1
ENSMUSG00000015942	-0.481803	2.67041e-13	3.90044e-12	Gtf2ird2
ENSMUSG00000053004	-1.4476	2.67809e-13	3.9092e-12	Hrh1
ENSMUSG00000052423	-0.339404	2.75802e-13	4.01586e-12	B4galt3
ENSMUSG00000054469	-0.440754	2.77106e-13	4.03234e-12	Lclat1
ENSMUSG00000027603	-0.434849	2.81607e-13	4.0953e-12	Ggt7
ENSMUSG00000030306	-0.721794	2.83013e-13	4.11318e-12	Tmtc1
ENSMUSG00000030854	-0.616814	2.84294e-13	4.12924e-12	Ptpn5
ENSMUSG00000038524	-0.706754	2.92921e-13	4.244e-12	Fchsd1
ENSMUSG00000032216	-0.45075	3.07287e-13	4.44389e-12	Nedd4
ENSMUSG00000026585	-0.350988	3.08229e-13	4.45475e-12	Kifap3
ENSMUSG00000097119	-0.548454	3.13507e-13	4.52825e-12	B230354K17Rik
ENSMUSG00000080859	-7.93674	3.34652e-13	4.82472e-12	Rpl10-ps1
ENSMUSG00000022191	-0.41657	3.3645e-13	4.84766e-12	Drosha
ENSMUSG00000031343	-1.06938	3.40807e-13	4.90741e-12	Gabra3
ENSMUSG00000021703	-0.651842	3.43181e-13	4.93856e-12	Serinc5
ENSMUSG00000033105	-0.593938	3.52057e-13	5.05696e-12	Lss
ENSMUSG00000018661	-0.373416	3.62519e-13	5.19767e-12	Cog1
ENSMUSG00000029992	-0.480205	3.70062e-13	5.29608e-12	Gfpt1
ENSMUSG00000000561	-0.26088	3.73214e-13	5.33466e-12	Wdr77
ENSMUSG00000048486	-0.469543	3.75404e-13	5.36268e-12	Fitm2
ENSMUSG00000086968	-0.582121	3.76538e-13	5.3756e-12	4933431E20Rik
ENSMUSG00000045822	-0.629757	3.78347e-13	5.39813e-12	Zswim3
ENSMUSG00000040797	-0.632879	3.93404e-13	5.60612e-12	Iqsec3
ENSMUSG00000030987	-0.368616	4.04164e-13	5.74895e-12	Stim1
ENSMUSG00000025092	-0.598157	4.15615e-13	5.90825e-12	Hspa12a
ENSMUSG00000020601	-0.588428	4.21977e-13	5.99505e-12	Trib2
ENSMUSG00000002578	-0.511561	4.34738e-13	6.16511e-12	Ikzf4
ENSMUSG00000024862	-0.706348	4.48243e-13	6.34894e-12	Klc2
ENSMUSG00000033059	-0.480626	4.64383e-13	6.56165e-12	Pygb
ENSMUSG00000073164	-1.19648	4.97746e-13	7.02458e-12	2410018L13Rik
ENSMUSG00000001052	-0.361982	4.98209e-13	7.02687e-12	Sec24b
ENSMUSG00000035864	-0.46592	5.16582e-13	7.27286e-12	Syt1
ENSMUSG00000037386	-0.617485	5.19661e-13	7.31182e-12	Rims2
ENSMUSG00000089715	-0.553505	5.37154e-13	7.53981e-12	Cbx6
ENSMUSG00000024299	-0.946395	5.46994e-13	7.66874e-12	Adamts10
ENSMUSG00000030898	-1.95396	5.58446e-13	7.81992e-12	Cckbr
ENSMUSG00000020888	-0.554813	5.59399e-13	7.82858e-12	Dvl2
ENSMUSG00000031150	-0.644463	5.84233e-13	8.15175e-12	Ccdc120
ENSMUSG00000103677	-0.741464	5.83885e-13	8.15175e-12	Pcdhga4
ENSMUSG00000039781	-0.62037	5.85116e-13	8.15919e-12	Cep131
ENSMUSG00000036646	-0.39631	6.00794e-13	8.3579e-12	Man1b1
ENSMUSG00000091421	-0.81063	6.01928e-13	8.3687e-12	Gm4202
ENSMUSG00000020658	-0.650567	6.08114e-13	8.44968e-12	Efr3b
ENSMUSG00000081406	-0.596925	6.44793e-13	8.9434e-12	Rps6-ps4
ENSMUSG00000004961	-0.550201	6.51221e-13	9.0272e-12	Syt5
ENSMUSG00000032890	-1.80514	6.52956e-13	9.0459e-12	Rims3
ENSMUSG00000027546	-0.512379	6.63822e-13	9.18555e-12	Atp9a
ENSMUSG00000035681	-0.628864	6.65883e-13	9.20862e-12	Kcnc2
ENSMUSG00000001098	-0.399019	6.7791e-13	9.36942e-12	Kctd10
ENSMUSG00000081051	-1.1896	6.8643e-13	9.48156e-12	Gm15427
ENSMUSG00000029110	-0.355734	7.12186e-13	9.80838e-12	Rnf4
ENSMUSG00000054850	-0.536024	7.44259e-13	1.0238e-11	Smim10l2a
ENSMUSG00000029190	-0.590358	7.46898e-13	1.02683e-11	D5Ertd579e
ENSMUSG00000027330	-0.766457	7.49476e-13	1.02977e-11	Cdc25b
ENSMUSG00000043496	-0.545324	7.59164e-13	1.04247e-11	Tril
ENSMUSG00000071652	-0.593492	7.98781e-13	1.09366e-11	Ints5
ENSMUSG00000007682	-0.749944	8.12666e-13	1.11137e-11	Dio2
ENSMUSG00000009731	-0.663544	8.51717e-13	1.16342e-11	Kcnd1
ENSMUSG00000046798	-0.420415	8.61193e-13	1.17567e-11	Cldn12
ENSMUSG00000027220	-0.394762	8.72896e-13	1.18958e-11	Syt13
ENSMUSG00000038888	-0.501382	8.72903e-13	1.18958e-11	Ctu1
ENSMUSG00000040972	-1.06011	8.98527e-13	1.22379e-11	Igsf21
ENSMUSG00000051396	-0.790474	9.13564e-13	1.24282e-11	Hspa14
ENSMUSG00000031577	-0.351086	9.18231e-13	1.24844e-11	Tti2
ENSMUSG00000027035	-0.593678	9.1971e-13	1.24973e-11	Cers6
ENSMUSG00000066235	-0.427884	9.27144e-13	1.25837e-11	Pomgnt2
ENSMUSG00000040276	-0.425905	9.77438e-13	1.32279e-11	Pacsin1
ENSMUSG00000046380	-0.506248	1.00541e-12	1.35829e-11	Jrk
ENSMUSG00000024948	-0.551648	1.0667e-12	1.43859e-11	Map4k2
ENSMUSG00000033416	-0.490556	1.09617e-12	1.47749e-11	Gucd1
ENSMUSG00000071856	-0.487675	1.10598e-12	1.48985e-11	Mcc
ENSMUSG00000032553	-0.336659	1.12719e-12	1.51756e-11	Srprb
ENSMUSG00000024160	-0.404416	1.14043e-12	1.53361e-11	Spsb3
ENSMUSG00000032192	-0.31416	1.14581e-12	1.53996e-11	Gnb5
ENSMUSG00000026123	-0.5245	1.15199e-12	1.54738e-11	Plekhb2
ENSMUSG00000020387	-0.583327	1.17302e-12	1.57382e-11	Jade2
ENSMUSG00000027820	-1.28931	1.1772e-12	1.57853e-11	Mme
ENSMUSG00000075318	-0.623391	1.17925e-12	1.58037e-11	Scn2a
ENSMUSG00000034889	-0.354694	1.19014e-12	1.59405e-11	Cactin
ENSMUSG00000036006	-0.675335	1.2089e-12	1.61548e-11	Ripor2
ENSMUSG00000070426	-0.297349	1.22665e-12	1.63733e-11	Rnf121
ENSMUSG00000091387	-1.4823	1.24716e-12	1.66376e-11	Gcnt4
ENSMUSG00000027630	-0.38986	1.26038e-12	1.67948e-11	Tbl1xr1
ENSMUSG00000042719	-0.42019	1.30495e-12	1.73394e-11	Naa25
ENSMUSG00000078716	-0.421232	1.32661e-12	1.75972e-11	Tmem8b
ENSMUSG00000047710	-0.414303	1.38051e-12	1.82604e-11	Champ1
ENSMUSG00000041313	-0.489119	1.42447e-12	1.88312e-11	Slc7a1
ENSMUSG00000022211	-0.76141	1.46368e-12	1.93386e-11	Carmil3
ENSMUSG00000024271	-0.346144	1.57203e-12	2.07116e-11	Elp2
ENSMUSG00000044933	-0.697274	1.59037e-12	2.09415e-11	Sstr3
ENSMUSG00000027247	-0.390961	1.59567e-12	2.09995e-11	Arhgap1
ENSMUSG00000064065	-1.27731	1.61489e-12	2.12286e-11	Ipcef1
ENSMUSG00000035964	-0.440798	1.65125e-12	2.16822e-11	Tmem59l
ENSMUSG00000025151	-0.3331	1.66511e-12	2.18519e-11	Maged1
ENSMUSG00000034674	-0.359403	1.67426e-12	2.19596e-11	Tdg
ENSMUSG00000024870	-0.391561	1.6785e-12	2.20029e-11	Rab1b
ENSMUSG00000026558	-0.401834	1.69176e-12	2.21643e-11	Uck2
ENSMUSG00000029924	-0.296265	1.70037e-12	2.22522e-11	Slc37a3
ENSMUSG00000028863	-0.377941	1.70747e-12	2.23326e-11	Meaf6
ENSMUSG00000046785	-0.425706	1.71195e-12	2.23787e-11	Epm2aip1
ENSMUSG00000019849	-0.388186	1.71647e-12	2.24128e-11	Prep
ENSMUSG00000037017	-0.425956	1.71552e-12	2.24128e-11	Zscan21
ENSMUSG00000030098	-1.12638	1.74022e-12	2.27103e-11	Grip2
ENSMUSG00000070802	-0.63189	1.76964e-12	2.30684e-11	Pnma8b
ENSMUSG00000031256	-0.39502	1.96031e-12	2.54829e-11	Cstf2
ENSMUSG00000029449	-0.381292	1.97354e-12	2.56406e-11	Rhof
ENSMUSG00000041915	-0.396691	1.9836e-12	2.57571e-11	Ammecr1l
ENSMUSG00000002957	-0.55807	2.02581e-12	2.62615e-11	Ap2a2
ENSMUSG00000066705	-1.04228	2.06263e-12	2.66944e-11	Fxyd6
ENSMUSG00000031503	-0.808369	2.15542e-12	2.78336e-11	Col4a2
ENSMUSG00000109511	-0.506778	2.19069e-12	2.82735e-11	Nup62
ENSMUSG00000034893	-0.369779	2.24072e-12	2.89034e-11	Cog3
ENSMUSG00000032998	-0.506101	2.35059e-12	3.02872e-11	Foxj3
ENSMUSG00000029482	-0.65015	2.36617e-12	3.04711e-11	Aacs
ENSMUSG00000026000	-0.273096	2.37786e-12	3.06048e-11	Lancl1
ENSMUSG00000034245	-0.481518	2.40923e-12	3.09745e-11	Hdac11
ENSMUSG00000005615	-0.362735	2.42468e-12	3.1156e-11	Pcyt1a
ENSMUSG00000007207	-1.16793	2.43718e-12	3.12995e-11	Stx1a
ENSMUSG00000029147	-0.311568	2.50007e-12	3.20543e-11	Ppm1g
ENSMUSG00000040054	-0.584594	2.54329e-12	3.25549e-11	Baz2a
ENSMUSG00000037905	-0.456674	2.55627e-12	3.27032e-11	Bri3bp
ENSMUSG00000015016	-0.486591	2.5586e-12	3.27151e-11	Acsf3
ENSMUSG00000058625	-4.96117	2.62789e-12	3.35279e-11	Gm17383
ENSMUSG00000043019	-0.659334	2.76458e-12	3.51759e-11	Edem3
ENSMUSG00000019846	-0.810306	2.77227e-12	3.52545e-11	Lama4
ENSMUSG00000039199	-0.45403	2.83324e-12	3.60103e-11	Zdhhc1
ENSMUSG00000042520	-0.328721	2.86513e-12	3.63959e-11	Ubap2l
ENSMUSG00000023169	-0.345574	2.88626e-12	3.66443e-11	Slc38a1
ENSMUSG00000031785	-0.61592	2.91413e-12	3.69782e-11	Adgrg1
ENSMUSG00000039577	-0.619139	2.98359e-12	3.77981e-11	Nphp4
ENSMUSG00000050919	-1.10742	2.99058e-12	3.78661e-11	Zfp366
ENSMUSG00000026024	-0.571757	3.00252e-12	3.79968e-11	Als2
ENSMUSG00000052911	-0.678489	3.10343e-12	3.9189e-11	Lamb2
ENSMUSG00000015829	-0.500045	3.12229e-12	3.93847e-11	Tnr
ENSMUSG00000074221	-1.00788	3.20268e-12	4.03219e-11	Zfp568
ENSMUSG00000020230	-0.471913	3.26507e-12	4.10309e-11	Prmt2
ENSMUSG00000070939	-0.459775	3.28484e-12	4.12571e-11	Tgfbrap1
ENSMUSG00000103567	-0.717848	3.36157e-12	4.21755e-11	Pcdhga5
ENSMUSG00000041241	-0.386321	3.39208e-12	4.25127e-11	Mul1
ENSMUSG00000036613	-0.404001	3.4668e-12	4.33332e-11	Eipr1
ENSMUSG00000004562	-0.466735	3.49869e-12	4.37084e-11	Arhgef40
ENSMUSG00000029461	-0.42127	3.604e-12	4.49759e-11	Fam168a
ENSMUSG00000057715	-0.561453	3.66557e-12	4.56956e-11	A830018L16Rik
ENSMUSG00000023192	-0.916934	3.79157e-12	4.71659e-11	Grm2
ENSMUSG00000061479	-0.277528	3.8333e-12	4.76596e-11	Snrpa
ENSMUSG00000024713	-0.562598	3.88999e-12	4.83131e-11	Pcsk5
ENSMUSG00000031143	-0.406912	3.89981e-12	4.84094e-11	Ccdc22
ENSMUSG00000026930	-0.732898	3.95343e-12	4.8997e-11	Gpsm1
ENSMUSG00000061911	-0.492507	4.00197e-12	4.95723e-11	Myt1l
ENSMUSG00000033272	-0.536176	4.12839e-12	5.10841e-11	Slc35a4
ENSMUSG00000027894	-0.758015	4.20367e-12	5.19883e-11	Slc6a17
ENSMUSG00000033615	-0.547281	4.44929e-12	5.4852e-11	Cplx1
ENSMUSG00000033955	-0.686544	4.47188e-12	5.51014e-11	Tnks1bp1
ENSMUSG00000021288	-0.329992	4.47903e-12	5.51605e-11	Klc1
ENSMUSG00000059409	-0.498203	4.53803e-12	5.58577e-11	Ppp2r5d
ENSMUSG00000033007	-1.08256	4.69445e-12	5.77526e-11	Asic4
ENSMUSG00000021062	-0.636045	4.69796e-12	5.77654e-11	Rab15
ENSMUSG00000064247	-0.877285	4.80943e-12	5.9074e-11	Plcxd1
ENSMUSG00000001518	-0.453052	4.8463e-12	5.94956e-11	Itfg2
ENSMUSG00000029419	-0.614918	4.86396e-12	5.96811e-11	Ajm1
ENSMUSG00000025736	-0.35122	4.98836e-12	6.11434e-11	Jmjd8
ENSMUSG00000046613	-1.07521	5.01656e-12	6.14568e-11	Vwa5b2
ENSMUSG00000021301	-0.763182	5.12976e-12	6.28107e-11	Hecw1
ENSMUSG00000022973	-0.497511	5.16189e-12	6.3072e-11	Synj1
ENSMUSG00000039474	-1.06385	5.21042e-12	6.3596e-11	Wfs1
ENSMUSG00000038534	-0.428037	5.27761e-12	6.42512e-11	Osbpl7
ENSMUSG00000026798	-0.390032	5.28593e-12	6.42855e-11	Coq4
ENSMUSG00000027651	-0.34231	5.3854e-12	6.54273e-11	Rprd1b
ENSMUSG00000033883	-0.48207	5.51916e-12	6.69481e-11	Zfp267
ENSMUSG00000022967	-0.391488	5.63101e-12	6.82694e-11	Ifnar1
ENSMUSG00000019966	-0.968827	5.64955e-12	6.84587e-11	Kitl
ENSMUSG00000052751	-0.382769	5.67997e-12	6.87561e-11	Repin1
ENSMUSG00000002455	-0.316709	5.70099e-12	6.89036e-11	Prpf6
ENSMUSG00000051343	-0.684213	5.69792e-12	6.89036e-11	Rab11fip5
ENSMUSG00000033653	-0.412733	5.76909e-12	6.96907e-11	Vps8
ENSMUSG00000027605	-0.389118	5.8026e-12	7.00594e-11	Acss2
ENSMUSG00000001855	-0.432832	5.91187e-12	7.12317e-11	Nup214
ENSMUSG00000021464	-1.34883	5.90899e-12	7.12317e-11	Ror2
ENSMUSG00000024454	-0.257105	5.92157e-12	7.13118e-11	Hdac3
ENSMUSG00000038271	-0.302319	6.00096e-12	7.21936e-11	Iffo1
ENSMUSG00000039579	-0.964844	6.0805e-12	7.30754e-11	Grin3a
ENSMUSG00000078440	-0.485206	6.08739e-12	7.31205e-11	Dohh
ENSMUSG00000068373	-0.775513	6.40349e-12	7.67992e-11	D430041D05Rik
ENSMUSG00000107879	-0.756791	6.43974e-12	7.71944e-11	9330102E08Rik
ENSMUSG00000030082	-0.368896	6.45607e-12	7.73505e-11	Sec61a1
ENSMUSG00000038383	-0.279307	6.82256e-12	8.15327e-11	Pigu
ENSMUSG00000038500	-0.3669	6.86368e-12	8.19405e-11	Prr3
ENSMUSG00000031930	-0.438806	6.87772e-12	8.20662e-11	Wwp2
ENSMUSG00000037640	-0.336539	6.96272e-12	8.29958e-11	Zfp60
ENSMUSG00000028952	-0.608352	7.15678e-12	8.51788e-11	Zbtb48
ENSMUSG00000040325	-0.476889	7.21733e-12	8.58558e-11	Dcaf1
ENSMUSG00000031502	-0.956832	7.43308e-12	8.82876e-11	Col4a1
ENSMUSG00000012114	-0.320448	7.43808e-12	8.83022e-11	Med15
ENSMUSG00000026867	-0.348633	7.45168e-12	8.8374e-11	Gapvd1
ENSMUSG00000102869	-0.526129	7.62388e-12	9.03247e-11	Norad
ENSMUSG00000014786	-0.968305	8.16284e-12	9.65634e-11	Slc9a5
ENSMUSG00000053137	-0.783106	8.30189e-12	9.81587e-11	Mapk11
ENSMUSG00000042109	-0.519181	8.51595e-12	1.00588e-10	Csdc2
ENSMUSG00000026840	-0.874714	8.56988e-12	1.01174e-10	Lamc3
ENSMUSG00000068922	-0.499608	8.62855e-12	1.01815e-10	Msto1
ENSMUSG00000053841	-0.395433	8.68755e-12	1.0246e-10	Txlna
ENSMUSG00000042078	-0.489277	8.87969e-12	1.0462e-10	Svop
ENSMUSG00000035007	-0.403616	9.10333e-12	1.0704e-10	Rundc1
ENSMUSG00000021481	-0.394082	9.17303e-12	1.07779e-10	Zfp346
ENSMUSG00000008318	-0.715307	9.53454e-12	1.11829e-10	Relt
ENSMUSG00000022557	-0.368793	9.61064e-12	1.12665e-10	Bop1
ENSMUSG00000019960	-0.578871	1.01166e-11	1.18419e-10	Dusp6
ENSMUSG00000042743	-0.567687	1.01904e-11	1.19223e-10	Sgtb
ENSMUSG00000026764	-0.581694	1.02044e-11	1.19327e-10	Kif5c
ENSMUSG00000032172	-1.21469	1.0517e-11	1.22798e-10	Olfm2
ENSMUSG00000021395	-0.378919	1.05485e-11	1.23104e-10	Spin1
ENSMUSG00000026883	-0.530424	1.06484e-11	1.24208e-10	Dab2ip
ENSMUSG00000004789	-0.473857	1.06877e-11	1.2448e-10	Dlst
ENSMUSG00000007021	-0.634733	1.08159e-11	1.25848e-10	Syngr3
ENSMUSG00000038957	-0.442941	1.09414e-11	1.27246e-10	Edc3
ENSMUSG00000048832	-0.374115	1.13645e-11	1.321e-10	Vps37c
ENSMUSG00000090236	-0.839294	1.14462e-11	1.32918e-10	Car15
ENSMUSG00000079055	-0.841171	1.16221e-11	1.3476e-10	Slc8a3
ENSMUSG00000052299	-0.460028	1.16394e-11	1.34894e-10	Ltn1
ENSMUSG00000031015	-0.51652	1.18642e-11	1.37227e-10	Swap70
ENSMUSG00000028883	-1.73957	1.32265e-11	1.52232e-10	Sema3a
ENSMUSG00000029863	-0.482768	1.36963e-11	1.57329e-10	Casp2
ENSMUSG00000022987	-0.592265	1.39696e-11	1.60233e-10	Zfp641
ENSMUSG00000026694	-0.392808	1.40491e-11	1.60986e-10	Eef1aknmt
ENSMUSG00000020235	-0.45424	1.411e-11	1.61605e-10	Fzr1
ENSMUSG00000031808	-0.454386	1.41208e-11	1.6165e-10	Slc27a1
ENSMUSG00000001910	-0.637937	1.46163e-11	1.66995e-10	Nacc1
ENSMUSG00000031847	-0.607845	1.47046e-11	1.67922e-10	1700030J22Rik
ENSMUSG00000033128	-0.347915	1.60434e-11	1.82499e-10	Gga1
ENSMUSG00000038518	-0.4176	1.60825e-11	1.82854e-10	Jarid2
ENSMUSG00000002343	-0.426289	1.74897e-11	1.9818e-10	Armc6
ENSMUSG00000003731	-0.606096	1.76655e-11	2.00075e-10	Kpna6
ENSMUSG00000026201	-0.256385	1.8045e-11	2.04275e-10	Stk16
ENSMUSG00000022537	-1.06261	1.83624e-11	2.07667e-10	Tmem44
ENSMUSG00000042772	-0.400881	1.83609e-11	2.07667e-10	Smg7
ENSMUSG00000004054	-0.439607	1.84235e-11	2.08157e-10	Map3k11
ENSMUSG00000033910	-0.99011	1.86157e-11	2.10024e-10	Gucy1a1
ENSMUSG00000024560	-0.318577	1.8938e-11	2.13249e-10	Cxxc1
ENSMUSG00000042055	-0.426697	1.97141e-11	2.21519e-10	Wdr11
ENSMUSG00000066640	-0.581023	1.97329e-11	2.2156e-10	Fbxl18
ENSMUSG00000043683	-0.507157	2.01768e-11	2.26218e-10	Fem1a
ENSMUSG00000023055	-0.368999	2.07173e-11	2.31723e-10	Calcoco1
ENSMUSG00000004031	-0.591371	2.10798e-11	2.35664e-10	Brinp2
ENSMUSG00000028405	-0.340744	2.19832e-11	2.45296e-10	Aco1
ENSMUSG00000037892	-0.863476	2.20741e-11	2.46192e-10	Pcdh18
ENSMUSG00000063646	-0.360939	2.21656e-11	2.47095e-10	Jakmip1
ENSMUSG00000023909	-0.393247	2.25094e-11	2.50808e-10	Paqr4
ENSMUSG00000042202	-0.469568	2.303e-11	2.56364e-10	Slc35e2
ENSMUSG00000041378	-0.410575	2.33727e-11	2.59932e-10	Cldn5
ENSMUSG00000004187	-0.725772	2.46181e-11	2.73004e-10	Kifc2
ENSMUSG00000075419	-0.331819	2.47165e-11	2.73966e-10	Dolk
ENSMUSG00000038604	-0.439067	2.4946e-11	2.76379e-10	Ripor1
ENSMUSG00000022983	-0.408792	2.49679e-11	2.7649e-10	Scaf4
ENSMUSG00000019080	-0.479132	2.4995e-11	2.76659e-10	Mfsd3
ENSMUSG00000062590	-0.392451	2.55171e-11	2.81905e-10	Armc9
ENSMUSG00000055409	-0.637624	2.56892e-11	2.83672e-10	Nell1
ENSMUSG00000033436	-0.369433	2.61994e-11	2.89169e-10	Armcx2
ENSMUSG00000022415	-0.732101	2.79351e-11	3.0688e-10	Syngr1
ENSMUSG00000027452	-0.475118	2.87881e-11	3.15805e-10	Acss1
ENSMUSG00000053297	-0.501154	2.91672e-11	3.19814e-10	AI854703
ENSMUSG00000035666	-0.78318	2.93736e-11	3.21926e-10	Gtf3c4
ENSMUSG00000002833	-0.317279	2.98146e-11	3.26301e-10	Hdgfl2
ENSMUSG00000047603	-0.483478	3.02788e-11	3.30917e-10	Zfp235
ENSMUSG00000014039	-0.60851	3.09647e-11	3.3794e-10	Prdm15
ENSMUSG00000021819	-0.499418	3.09619e-11	3.3794e-10	Zswim8
ENSMUSG00000049401	-0.387045	3.12915e-11	3.41029e-10	Ogfr
ENSMUSG00000018800	-0.511889	3.16867e-11	3.4501e-10	Abca5
ENSMUSG00000036545	-1.18472	3.18686e-11	3.46351e-10	Adamts2
ENSMUSG00000091680	-1.47352	3.23206e-11	3.50937e-10	Klhdc7b
ENSMUSG00000028959	-0.431104	3.24636e-11	3.52327e-10	Fastk
ENSMUSG00000020142	-0.571718	3.31009e-11	3.58578e-10	Slc1a4
ENSMUSG00000026179	-0.547327	3.31461e-11	3.58901e-10	Pnkd
ENSMUSG00000016179	-0.756991	3.32283e-11	3.59625e-10	Camk1g
ENSMUSG00000060548	-0.395679	3.41462e-11	3.69218e-10	Tnfrsf19
ENSMUSG00000038914	-0.502639	3.43878e-11	3.71487e-10	Dido1
ENSMUSG00000029148	-0.331169	3.45262e-11	3.7281e-10	Nrbp1
ENSMUSG00000024176	-0.545673	3.47314e-11	3.7468e-10	Sox8
ENSMUSG00000026077	-0.930352	3.47723e-11	3.74948e-10	Npas2
ENSMUSG00000027669	-0.846122	3.52115e-11	3.79509e-10	Gnb4
ENSMUSG00000034402	-1.27768	3.67213e-11	3.95054e-10	Kcnh5
ENSMUSG00000038290	-0.42318	3.68087e-11	3.95812e-10	Smg6
ENSMUSG00000032705	-0.483002	3.74975e-11	4.02962e-10	Exd2
ENSMUSG00000056014	-0.363017	3.84696e-11	4.12724e-10	A430033K04Rik
ENSMUSG00000053333	-0.333113	3.86369e-11	4.14328e-10	Dis3l2
ENSMUSG00000033032	-0.593336	3.91804e-11	4.19772e-10	Afap1l1
ENSMUSG00000024219	-0.560845	4.15382e-11	4.43207e-10	Anks1
ENSMUSG00000025262	-0.583964	4.15685e-11	4.43328e-10	Fam120c
ENSMUSG00000021708	-0.90116	4.1599e-11	4.43451e-10	Rasgrf2
ENSMUSG00000087026	-1.07028	4.22228e-11	4.49691e-10	A230103J11Rik
ENSMUSG00000017639	-0.678652	4.2509e-11	4.52533e-10	Rab11fip4
ENSMUSG00000060534	-0.652535	4.29463e-11	4.56981e-10	Dcc
ENSMUSG00000004892	-0.707091	4.54546e-11	4.81699e-10	Bcan
ENSMUSG00000032244	-0.52401	4.61219e-11	4.8855e-10	Fem1b
ENSMUSG00000032549	-0.548112	4.6354e-11	4.90786e-10	Rab6b
ENSMUSG00000026259	-0.914176	4.7274e-11	5.00082e-10	Ngef
ENSMUSG00000039254	-0.417534	4.72747e-11	5.00082e-10	Pomt1
ENSMUSG00000073700	-0.472049	4.78244e-11	5.05439e-10	Klhl21
ENSMUSG00000025332	-0.649237	4.8698e-11	5.14208e-10	Kdm5c
ENSMUSG00000025512	-0.33884	4.90473e-11	5.17429e-10	Chid1
ENSMUSG00000103034	-1.57683	4.94155e-11	5.21079e-10	Gm8797
ENSMUSG00000029033	-0.645136	5.14074e-11	5.41838e-10	Acap3
ENSMUSG00000032840	-0.316544	5.24658e-11	5.52497e-10	Spring1
ENSMUSG00000031026	-1.1031	5.26579e-11	5.5427e-10	Trim66
ENSMUSG00000103088	-0.633242	5.5318e-11	5.81486e-10	Pcdhgb6
ENSMUSG00000009894	-0.269304	5.64119e-11	5.9192e-10	Snap47
ENSMUSG00000029787	-0.494964	5.67635e-11	5.9533e-10	Avl9
ENSMUSG00000041649	-0.798918	5.67878e-11	5.9533e-10	Klf8
ENSMUSG00000034659	-0.335506	5.68157e-11	5.95356e-10	Tmem109
ENSMUSG00000050908	-0.467973	5.73187e-11	6.00089e-10	Tvp23a
ENSMUSG00000005483	-0.550473	5.76857e-11	6.03662e-10	Dnajb1
ENSMUSG00000056167	-0.329609	5.91083e-11	6.17996e-10	Cnot10
ENSMUSG00000038024	-0.58915	5.94863e-11	6.21671e-10	Dennd4c
ENSMUSG00000023030	-0.342247	6.07666e-11	6.33918e-10	Slc11a2
ENSMUSG00000019817	-0.933567	6.10675e-11	6.36206e-10	Plagl1
ENSMUSG00000053398	-0.439622	6.10524e-11	6.36206e-10	Phgdh
ENSMUSG00000038156	-0.565037	6.22026e-11	6.47167e-10	Spon1
ENSMUSG00000030314	-0.372645	6.45984e-11	6.71198e-10	Atg7
ENSMUSG00000005674	-0.348979	6.68004e-11	6.93154e-10	Tomm40l
ENSMUSG00000036893	-0.323935	6.99216e-11	7.22337e-10	Ehmt1
ENSMUSG00000025137	-0.387572	7.02957e-11	7.25562e-10	Pcyt2
ENSMUSG00000042807	-0.879561	7.45299e-11	7.68249e-10	Hecw2
ENSMUSG00000042726	-0.295411	7.50822e-11	7.73473e-10	Trafd1
ENSMUSG00000041444	-1.27278	7.52545e-11	7.74354e-10	Arhgap32
ENSMUSG00000022214	-0.28089	7.62973e-11	7.84394e-10	Dcaf11
ENSMUSG00000051339	-0.649522	7.65083e-11	7.86217e-10	2900026A02Rik
ENSMUSG00000059475	-0.332432	7.72479e-11	7.93122e-10	Zfp426
ENSMUSG00000038503	-0.250263	7.85789e-11	8.05374e-10	Mesd
ENSMUSG00000057788	-0.299672	7.9051e-11	8.09858e-10	Ddx49
ENSMUSG00000027634	-0.390782	7.93123e-11	8.12179e-10	Ndrg3
ENSMUSG00000032087	-0.713555	8.10355e-11	8.28737e-10	Dscaml1
ENSMUSG00000004267	-0.374212	8.22662e-11	8.40588e-10	Eno2
ENSMUSG00000030329	-0.633874	8.37673e-11	8.55553e-10	Pianp
ENSMUSG00000006019	-0.44485	8.50098e-11	8.67864e-10	Dhx34
ENSMUSG00000038594	-0.65929	8.52923e-11	8.69989e-10	Cep85l
ENSMUSG00000020537	-0.231948	8.59246e-11	8.76057e-10	Drg2
ENSMUSG00000028631	-0.892214	9.06087e-11	9.22207e-10	Kcnq4
ENSMUSG00000046807	-0.605718	9.12426e-11	9.27851e-10	Lrrc75b
ENSMUSG00000031453	-0.40578	9.15378e-11	9.30449e-10	Rasa3
ENSMUSG00000028393	-0.278021	9.52172e-11	9.6617e-10	Alad
ENSMUSG00000087408	-0.37768	9.66121e-11	9.79899e-10	Gdf1
ENSMUSG00000004221	-0.472024	9.97559e-11	1.0096e-09	Ikbkg
ENSMUSG00000024889	-0.309776	1.0068e-10	1.01851e-09	Rce1
ENSMUSG00000024660	-0.588519	1.01244e-10	1.02377e-09	Incenp
ENSMUSG00000062116	-0.400729	1.01299e-10	1.02388e-09	Zfp954
ENSMUSG00000022142	-0.480471	1.04178e-10	1.05207e-09	Nup155
ENSMUSG00000024172	-0.821964	1.05069e-10	1.06062e-09	St6gal2
ENSMUSG00000034501	-0.364386	1.05291e-10	1.0624e-09	Pcnx4
ENSMUSG00000022394	-0.445329	1.05413e-10	1.06317e-09	L3mbtl2
ENSMUSG00000072294	-0.436994	1.06344e-10	1.0721e-09	Klf12
ENSMUSG00000037190	-0.309357	1.0708e-10	1.07859e-09	Cyb561d2
ENSMUSG00000006675	-0.296858	1.08758e-10	1.09361e-09	P4htm
ENSMUSG00000033933	-0.310628	1.14632e-10	1.15069e-09	Vhl
ENSMUSG00000029231	-0.683075	1.18023e-10	1.1822e-09	Pdgfra
ENSMUSG00000042439	-0.395023	1.20361e-10	1.20459e-09	Zfp532
ENSMUSG00000060862	-0.773298	1.22614e-10	1.22661e-09	Zbtb40
ENSMUSG00000001829	-0.360035	1.22948e-10	1.22943e-09	Clpb
ENSMUSG00000022565	-0.46314	1.23631e-10	1.23468e-09	Plec
ENSMUSG00000038520	-0.324014	1.23599e-10	1.23468e-09	Tbc1d17
ENSMUSG00000034771	-0.759761	1.29464e-10	1.29017e-09	Tle2
ENSMUSG00000027774	-0.303663	1.29907e-10	1.29404e-09	Gfm1
ENSMUSG00000054648	-0.499384	1.31211e-10	1.30647e-09	Zfp869
ENSMUSG00000024298	-0.405329	1.32008e-10	1.31329e-09	Zfp871
ENSMUSG00000068742	-0.483715	1.32365e-10	1.3159e-09	Cry2
ENSMUSG00000024665	-0.389639	1.34314e-10	1.33453e-09	Fads2
ENSMUSG00000031835	-0.356997	1.37544e-10	1.36431e-09	Mbtps1
ENSMUSG00000035898	-0.435293	1.40726e-10	1.39469e-09	Uba6
ENSMUSG00000056900	-0.550324	1.4377e-10	1.42305e-09	Usp13
ENSMUSG00000030733	-0.377731	1.46233e-10	1.4462e-09	Sh2b1
ENSMUSG00000042694	-0.349315	1.46855e-10	1.45173e-09	Stn1
ENSMUSG00000028778	-1.10513	1.52081e-10	1.49897e-09	Hcrtr1
ENSMUSG00000048911	-0.510236	1.54585e-10	1.52173e-09	Rnf24
ENSMUSG00000031545	-0.323634	1.59361e-10	1.56413e-09	Gpat4
ENSMUSG00000057101	-0.569911	1.59593e-10	1.56575e-09	Zfp180
ENSMUSG00000107383	-0.821637	1.62132e-10	1.588e-09	Gm4366
ENSMUSG00000002307	-0.338243	1.62813e-10	1.594e-09	Daxx
ENSMUSG00000032604	-0.292473	1.66234e-10	1.62613e-09	Qars
ENSMUSG00000020262	-0.607968	1.6739e-10	1.63676e-09	Adarb1
ENSMUSG00000068966	-0.756806	1.70818e-10	1.66749e-09	Zbtb34
ENSMUSG00000029712	-0.359903	1.719e-10	1.67595e-09	Actl6b
ENSMUSG00000031562	-0.497398	1.74911e-10	1.70389e-09	Dctd
ENSMUSG00000031285	-0.97983	1.76463e-10	1.71758e-09	Dcx
ENSMUSG00000027475	-0.450932	1.79735e-10	1.7487e-09	Kif3b
ENSMUSG00000043140	-0.391194	1.80005e-10	1.7506e-09	Tmem186
ENSMUSG00000006463	-0.340393	1.81055e-10	1.76007e-09	Zdhhc24
ENSMUSG00000002658	-0.28159	1.87198e-10	1.81527e-09	Gtf2f1
ENSMUSG00000042292	-0.468456	1.91599e-10	1.85641e-09	Mrtfa
ENSMUSG00000025173	-0.296341	1.94867e-10	1.88572e-09	Wdr45b
ENSMUSG00000025738	-0.611298	2.01469e-10	1.9472e-09	Fbxl16
ENSMUSG00000030213	-0.385544	2.11187e-10	2.03692e-09	Atf7ip
ENSMUSG00000034723	-0.467886	2.11602e-10	2.04009e-09	Tmx4
ENSMUSG00000018507	-0.459069	2.12196e-10	2.04496e-09	Trpv2
ENSMUSG00000022680	-0.29737	2.18598e-10	2.10319e-09	Pdxdc1
ENSMUSG00000086596	-0.671001	2.21356e-10	2.12711e-09	Susd5
ENSMUSG00000054715	-0.416556	2.23973e-10	2.14958e-09	Zscan22
ENSMUSG00000071645	-0.384996	2.30518e-10	2.21061e-09	Tut1
ENSMUSG00000027650	-0.362255	2.34313e-10	2.24517e-09	Tti1
ENSMUSG00000045411	-0.378227	2.34314e-10	2.24517e-09	2410002F23Rik
ENSMUSG00000049305	-0.367436	2.35434e-10	2.25406e-09	Ccdc71
ENSMUSG00000030268	-0.463477	2.51849e-10	2.40335e-09	Bcat1
ENSMUSG00000000711	-0.28386	2.58456e-10	2.46204e-09	Rab5b
ENSMUSG00000020744	-0.335518	2.58525e-10	2.46204e-09	Slc25a19
ENSMUSG00000022474	-0.311471	2.65541e-10	2.52372e-09	Pmm1
ENSMUSG00000031217	-0.722021	2.71456e-10	2.5768e-09	Efnb1
ENSMUSG00000021700	-0.49897	2.71778e-10	2.57881e-09	Rab3c
ENSMUSG00000040136	-0.768608	2.81484e-10	2.66874e-09	Abcc8
ENSMUSG00000038861	-0.534242	2.831e-10	2.68189e-09	Pi4kb
ENSMUSG00000037933	-0.370161	2.89098e-10	2.73538e-09	Bicd2
ENSMUSG00000034101	-0.436593	2.9274e-10	2.76873e-09	Ctnnd1
ENSMUSG00000027737	-0.697286	3.06786e-10	2.89571e-09	Slc7a11
ENSMUSG00000029554	-0.411316	3.19398e-10	3.01233e-09	Mad1l1
ENSMUSG00000037890	-0.476089	3.1986e-10	3.01451e-09	Wdr19
ENSMUSG00000027164	-0.492094	3.2596e-10	3.06927e-09	Traf6
ENSMUSG00000019235	-0.482944	3.27953e-10	3.08679e-09	Rps6kl1
ENSMUSG00000018548	-0.476799	3.30542e-10	3.10867e-09	Trim37
ENSMUSG00000010663	-0.380073	3.31407e-10	3.11429e-09	Fads1
ENSMUSG00000026283	-0.450232	3.32789e-10	3.12477e-09	Ing5
ENSMUSG00000046321	-1.2878	3.39691e-10	3.1883e-09	Hs3st2
ENSMUSG00000038542	-0.257723	3.54202e-10	3.31746e-09	Pcid2
ENSMUSG00000039106	-0.702727	3.54724e-10	3.32007e-09	Htr5a
ENSMUSG00000024613	-0.378818	3.57245e-10	3.341e-09	Tcof1
ENSMUSG00000055305	-0.466824	3.61607e-10	3.37774e-09	Zfp93
ENSMUSG00000040631	-0.581024	3.63249e-10	3.39172e-09	Dok4
ENSMUSG00000049649	-0.936679	3.6964e-10	3.45002e-09	Gpr3
ENSMUSG00000017478	-0.343902	3.71689e-10	3.46777e-09	Zc3h18
ENSMUSG00000028096	-0.260897	3.76835e-10	3.51437e-09	Gpr89
ENSMUSG00000048905	-1.3581	3.82663e-10	3.56447e-09	Bnip5
ENSMUSG00000020866	-0.822971	4.0459e-10	3.76122e-09	Cacna1g
ENSMUSG00000022763	-0.678868	4.05493e-10	3.76812e-09	Aifm3
ENSMUSG00000045980	-0.4333	4.06603e-10	3.77693e-09	Tmem104
ENSMUSG00000020400	-0.333045	4.08316e-10	3.78984e-09	Tnip1
ENSMUSG00000031153	-0.266424	4.10327e-10	3.80597e-09	Gripap1
ENSMUSG00000053411	-0.447629	4.33349e-10	4.00471e-09	Cbx7
ENSMUSG00000031988	-0.277385	4.43815e-10	4.09496e-09	Vps26b
ENSMUSG00000034573	-0.653247	4.48342e-10	4.1351e-09	Ptpn13
ENSMUSG00000029415	-0.418033	4.51571e-10	4.15996e-09	Sdad1
ENSMUSG00000020917	-0.407319	4.52517e-10	4.16704e-09	Acly
ENSMUSG00000039230	-0.37315	4.55613e-10	4.19225e-09	Tbcd
ENSMUSG00000046178	-0.522454	4.5972e-10	4.22838e-09	Nxph1
ENSMUSG00000025577	-0.86814	4.65036e-10	4.27056e-09	Cbx2
ENSMUSG00000022100	-0.32645	4.65624e-10	4.27428e-09	Xpo7
ENSMUSG00000021483	-0.428841	4.81724e-10	4.41168e-09	Cdk20
ENSMUSG00000036061	-0.462027	4.82598e-10	4.41796e-09	Smug1
ENSMUSG00000040007	-0.392234	4.89552e-10	4.47287e-09	Bahd1
ENSMUSG00000008690	-0.324379	4.9282e-10	4.50098e-09	Ncaph2
ENSMUSG00000023118	-0.447177	4.97562e-10	4.53897e-09	Sympk
ENSMUSG00000009640	-0.308142	5.04331e-10	4.59713e-09	Dmap1
ENSMUSG00000026102	-0.322826	5.16184e-10	4.69786e-09	Inpp1
ENSMUSG00000024251	-0.547243	5.23936e-10	4.76125e-09	Thada
ENSMUSG00000053025	-0.627498	5.24167e-10	4.76125e-09	Sv2b
ENSMUSG00000025140	-0.781611	5.36064e-10	4.85988e-09	Pycr1
ENSMUSG00000041708	-0.740362	5.44614e-10	4.93357e-09	Mpped1
ENSMUSG00000007950	-0.520788	5.46916e-10	4.95251e-09	Abhd8
ENSMUSG00000032763	-0.322365	5.51936e-10	4.9941e-09	Ilvbl
ENSMUSG00000039917	-0.321883	5.71002e-10	5.16011e-09	Rhbdd2
ENSMUSG00000020173	-1.10947	5.76507e-10	5.20436e-09	Cobl
ENSMUSG00000031781	-0.319575	5.76436e-10	5.20436e-09	Ciapin1
ENSMUSG00000037447	-0.613454	5.834e-10	5.26049e-09	Arid5a
ENSMUSG00000094002	-0.531771	5.98383e-10	5.38729e-09	Gm9866
ENSMUSG00000027502	-0.239002	6.18028e-10	5.55347e-09	Rtf2
ENSMUSG00000027698	-0.321127	6.22118e-10	5.58165e-09	Nceh1
ENSMUSG00000048988	-0.722786	6.25048e-10	5.6015e-09	Elfn1
ENSMUSG00000042744	-0.516849	6.3004e-10	5.63975e-09	Hectd4
ENSMUSG00000016200	-0.689637	6.49765e-10	5.81409e-09	Syt14
ENSMUSG00000023809	-0.964994	6.5389e-10	5.84653e-09	Rps6ka2
ENSMUSG00000030602	-0.440952	6.53876e-10	5.84653e-09	Pak4
ENSMUSG00000025402	-0.662052	6.60731e-10	5.90318e-09	Nab2
ENSMUSG00000026563	-0.311653	6.61221e-10	5.90531e-09	Tada1
ENSMUSG00000031994	-0.641618	6.64163e-10	5.92932e-09	Adamts8
ENSMUSG00000020937	-0.920391	6.87656e-10	6.13204e-09	Plcd3
ENSMUSG00000006262	-0.410315	7.16569e-10	6.37529e-09	Mob1b
ENSMUSG00000034973	-0.537338	7.20395e-10	6.40689e-09	Dop1a
ENSMUSG00000002372	-0.353853	7.27497e-10	6.46514e-09	Ranbp3
ENSMUSG00000030062	-0.299625	7.60404e-10	6.74477e-09	Rpn1
ENSMUSG00000058997	-0.497627	7.67591e-10	6.80594e-09	Vwa8
ENSMUSG00000022416	-0.76091	7.70064e-10	6.82528e-09	Cacna1i
ENSMUSG00000048965	-0.762622	7.78516e-10	6.89757e-09	Mrgpre
ENSMUSG00000013160	-0.323808	7.87474e-10	6.97167e-09	Atp6v0d1
ENSMUSG00000036815	-1.25751	7.88264e-10	6.97577e-09	Dpp10
ENSMUSG00000026604	-0.82234	7.98924e-10	7.05968e-09	Ptpn14
ENSMUSG00000019471	-0.210646	8.04303e-10	7.10184e-09	Cdc37
ENSMUSG00000003421	-0.33039	8.20759e-10	7.23623e-09	Nosip
ENSMUSG00000049532	-0.452273	8.20476e-10	7.23623e-09	Sall2
ENSMUSG00000030486	-0.511363	8.30623e-10	7.31492e-09	Zfp108
ENSMUSG00000022696	-0.535936	8.34392e-10	7.34535e-09	Sidt1
ENSMUSG00000034981	-0.670928	8.50418e-10	7.47148e-09	Parm1
ENSMUSG00000026240	-0.301164	8.51896e-10	7.47975e-09	Cops7b
ENSMUSG00000051413	-0.452519	8.75023e-10	7.67499e-09	Plagl2
ENSMUSG00000042616	-0.280276	8.76734e-10	7.68629e-09	Oscp1
ENSMUSG00000031840	-0.324449	8.80367e-10	7.71524e-09	Rab3a
ENSMUSG00000022075	-0.946848	8.93827e-10	7.82441e-09	Rhobtb2
ENSMUSG00000022390	-0.715861	8.9727e-10	7.85162e-09	Zc3h7b
ENSMUSG00000068115	-0.640574	9.03804e-10	7.90584e-09	Ninl
ENSMUSG00000029127	-0.431822	9.86186e-10	8.59113e-09	Zbtb49
ENSMUSG00000025786	-0.246202	9.87676e-10	8.6009e-09	Zdhhc3
ENSMUSG00000024908	-0.33256	9.88416e-10	8.60415e-09	Ppp6r3
ENSMUSG00000028184	-0.725855	9.95973e-10	8.66223e-09	Adgrl2
ENSMUSG00000063060	-0.642638	1.00342e-09	8.7153e-09	Sox7
ENSMUSG00000038602	-0.650303	1.01208e-09	8.78728e-09	Slc35f1
ENSMUSG00000022560	-0.428391	1.02943e-09	8.92798e-09	Slc52a2
ENSMUSG00000020333	-0.32111	1.0453e-09	9.05556e-09	Acsl6
ENSMUSG00000029228	-0.561744	1.09952e-09	9.50766e-09	Lnx1
ENSMUSG00000055670	-0.446536	1.11752e-09	9.64905e-09	Zzef1
ENSMUSG00000038866	-0.495002	1.1236e-09	9.69794e-09	Zcchc2
ENSMUSG00000035798	-0.302374	1.15221e-09	9.93389e-09	Zdhhc17
ENSMUSG00000036273	-0.672929	1.1709e-09	1.00913e-08	Lrrk2
ENSMUSG00000024958	-0.521358	1.17793e-09	1.01444e-08	Gpr137
ENSMUSG00000096847	-0.591916	1.18596e-09	1.02098e-08	Tmem151b
ENSMUSG00000017837	-0.399324	1.1945e-09	1.02796e-08	Nkiras2
ENSMUSG00000047181	-0.696813	1.20689e-09	1.03785e-08	Samd14
ENSMUSG00000039057	-0.722093	1.20946e-09	1.03968e-08	Myo16
ENSMUSG00000026932	-0.435603	1.21876e-09	1.04729e-08	Nacc2
ENSMUSG00000022103	-1.01213	1.21978e-09	1.04778e-08	Gfra2
ENSMUSG00000049313	-0.500547	1.22073e-09	1.04811e-08	Sorl1
ENSMUSG00000062151	-1.3262	1.23297e-09	1.05795e-08	Unc13c
ENSMUSG00000024121	-0.322781	1.26505e-09	1.08389e-08	Atp6v0c
ENSMUSG00000042961	-0.774967	1.27093e-09	1.08852e-08	Egflam
ENSMUSG00000026202	-0.407157	1.2991e-09	1.10981e-08	Tuba4a
ENSMUSG00000031156	-0.3448	1.33157e-09	1.13589e-08	Slc35a2
ENSMUSG00000025578	-0.509157	1.3336e-09	1.1372e-08	Cbx8
ENSMUSG00000028978	-0.425521	1.35357e-09	1.15382e-08	Nos3
ENSMUSG00000021540	-0.486468	1.36158e-09	1.16022e-08	Smad5
ENSMUSG00000038127	-0.444193	1.36897e-09	1.16567e-08	Ccdc50
ENSMUSG00000036964	-0.572279	1.38042e-09	1.17499e-08	Trim17
ENSMUSG00000008167	-0.469073	1.39694e-09	1.18819e-08	Fbxw9
ENSMUSG00000032252	-0.490167	1.40779e-09	1.19655e-08	Glce
ENSMUSG00000112714	-2.69035	1.41099e-09	1.19883e-08	Gm4798
ENSMUSG00000006641	-0.536066	1.41451e-09	1.20051e-08	Slc5a6
ENSMUSG00000010277	-0.523046	1.41419e-09	1.20051e-08	2610507B11Rik
ENSMUSG00000039611	-0.353384	1.45764e-09	1.23569e-08	Pgap4
ENSMUSG00000061981	-0.435757	1.49156e-09	1.2627e-08	Flot2
ENSMUSG00000048546	-0.491532	1.49393e-09	1.26425e-08	Tob2
ENSMUSG00000068740	-0.444456	1.50479e-09	1.27298e-08	Celsr2
ENSMUSG00000114797	-0.298938	1.53387e-09	1.29617e-08	Nupl1
ENSMUSG00000017221	-0.2695	1.57236e-09	1.32534e-08	Psmd3
ENSMUSG00000031996	-0.367775	1.57429e-09	1.3265e-08	Aplp2
ENSMUSG00000015377	-0.6377	1.60579e-09	1.35207e-08	Dennd6b
ENSMUSG00000039385	-1.04378	1.62343e-09	1.36643e-08	Cdh6
ENSMUSG00000029054	-0.985651	1.64551e-09	1.38451e-08	Gabrd
ENSMUSG00000059939	-0.467668	1.64887e-09	1.38683e-08	9430015G10Rik
ENSMUSG00000051007	-0.245799	1.65169e-09	1.38822e-08	Gatd1
ENSMUSG00000020576	-0.542	1.67075e-09	1.40373e-08	Nbas
ENSMUSG00000053580	-0.502502	1.69724e-09	1.42445e-08	Tanc2
ENSMUSG00000032182	-0.32462	1.7889e-09	1.49601e-08	Yipf2
ENSMUSG00000004356	-0.517132	1.8191e-09	1.52018e-08	Utp20
ENSMUSG00000043079	-0.431155	1.86401e-09	1.55493e-08	Synpo
ENSMUSG00000033209	-0.572145	1.86804e-09	1.55774e-08	Ttc28
ENSMUSG00000018999	-0.224266	1.87321e-09	1.5615e-08	Slc35b4
ENSMUSG00000078087	-1.16026	1.8742e-09	1.56177e-08	Rps12l1
ENSMUSG00000028803	-0.507237	1.88359e-09	1.56848e-08	Nipal3
ENSMUSG00000026121	-0.81878	1.88568e-09	1.56965e-08	Sema4c
ENSMUSG00000026718	-0.275131	1.88848e-09	1.57143e-08	Stam
ENSMUSG00000020122	-0.504598	1.92797e-09	1.60201e-08	Egfr
ENSMUSG00000038545	-0.708376	1.98038e-09	1.64439e-08	Cul7
ENSMUSG00000038759	-0.506744	1.98802e-09	1.64837e-08	Nup205
ENSMUSG00000048483	-1.35224	1.9887e-09	1.64837e-08	Zdhhc22
ENSMUSG00000035632	-0.432957	2.02869e-09	1.68093e-08	Cnot3
ENSMUSG00000045374	-0.678972	2.03626e-09	1.6866e-08	Wdr81
ENSMUSG00000019590	-0.647698	2.04693e-09	1.69483e-08	Cyb561
ENSMUSG00000075600	-0.496736	2.13051e-09	1.76155e-08	Zc3h3
ENSMUSG00000007097	-0.591449	2.14348e-09	1.77164e-08	Atp1a2
ENSMUSG00000017167	-0.552186	2.15984e-09	1.78391e-08	Cntnap1
ENSMUSG00000035914	-0.473244	2.18347e-09	1.79961e-08	Cd276
ENSMUSG00000018634	-0.900646	2.2111e-09	1.82111e-08	Crhr1
ENSMUSG00000041608	-0.584192	2.23643e-09	1.83938e-08	Entpd3
ENSMUSG00000029055	-0.657185	2.24369e-09	1.84405e-08	Plch2
ENSMUSG00000001053	-0.532123	2.25359e-09	1.85154e-08	N4bp3
ENSMUSG00000037579	-0.870856	2.26067e-09	1.85671e-08	Kcnh3
ENSMUSG00000018076	-0.479065	2.27878e-09	1.87092e-08	Med13l
ENSMUSG00000031297	-0.988206	2.30409e-09	1.89103e-08	Slc7a3
ENSMUSG00000059486	-0.427013	2.32939e-09	1.91046e-08	Kbtbd2
ENSMUSG00000022099	-0.349108	2.33573e-09	1.91498e-08	Dmtn
ENSMUSG00000058672	-0.474698	2.46595e-09	2.01681e-08	Tubb2a
ENSMUSG00000006241	-0.481588	2.46984e-09	2.01859e-08	Ccdc159
ENSMUSG00000074607	-0.781947	2.48349e-09	2.02761e-08	Tox2
ENSMUSG00000027875	-0.834483	2.52752e-09	2.06212e-08	Hmgcs2
ENSMUSG00000022515	-0.335925	2.59138e-09	2.11274e-08	Anks3
ENSMUSG00000021048	-0.332277	2.602e-09	2.12066e-08	Mthfd1
ENSMUSG00000018405	-0.530444	2.61201e-09	2.12808e-08	Mrm1
ENSMUSG00000029063	-0.268199	2.65262e-09	2.15966e-08	Nadk
ENSMUSG00000052155	-0.609484	2.66681e-09	2.1697e-08	Acvr2a
ENSMUSG00000054008	-0.482869	2.76482e-09	2.24476e-08	Ndst1
ENSMUSG00000040549	-0.327729	2.89541e-09	2.34185e-08	Ckap5
ENSMUSG00000009614	-0.540737	2.90935e-09	2.35149e-08	Sardh
ENSMUSG00000005514	-0.322009	2.91828e-09	2.3579e-08	Por
ENSMUSG00000030283	-0.475064	3.0302e-09	2.44326e-08	St8sia1
ENSMUSG00000040236	-0.263698	3.04735e-09	2.45625e-08	Trappc5
ENSMUSG00000038418	-1.4518	3.0813e-09	2.48105e-08	Egr1
ENSMUSG00000044795	-0.364341	3.08432e-09	2.48263e-08	Cyb5d1
ENSMUSG00000027300	-0.449275	3.10165e-09	2.49486e-08	Ubox5
ENSMUSG00000004947	-0.473604	3.1747e-09	2.54924e-08	Dtx2
ENSMUSG00000030525	-0.77226	3.19245e-09	2.56261e-08	Chrna7
ENSMUSG00000062991	-0.869808	3.23154e-09	2.59133e-08	Nrg1
ENSMUSG00000020430	-0.227987	3.26267e-09	2.61486e-08	Pes1
ENSMUSG00000020260	-0.251171	3.28586e-09	2.63038e-08	Pofut2
ENSMUSG00000053460	-0.397638	3.28751e-09	2.6308e-08	Ggcx
ENSMUSG00000032199	-0.295961	3.28877e-09	2.6309e-08	Polr2m
ENSMUSG00000043909	-0.435813	3.33924e-09	2.66945e-08	Trp53bp1
ENSMUSG00000006342	-1.17564	3.35815e-09	2.68366e-08	Susd2
ENSMUSG00000049303	-0.403438	3.37019e-09	2.69143e-08	Syt12
ENSMUSG00000028466	-0.213455	3.4639e-09	2.7625e-08	Creb3
ENSMUSG00000091639	-1.5567	3.51676e-09	2.80179e-08	Gm3756
ENSMUSG00000044730	-0.4	3.52851e-09	2.80924e-08	9930104L06Rik
ENSMUSG00000003411	-0.561923	3.54816e-09	2.82392e-08	Rab3b
ENSMUSG00000001120	-0.302431	3.57095e-09	2.83916e-08	Pcbp3
ENSMUSG00000047126	-0.379848	3.68947e-09	2.92691e-08	Cltc
ENSMUSG00000022799	-0.517845	3.70428e-09	2.93619e-08	Arhgap31
ENSMUSG00000036748	-0.29273	3.72281e-09	2.94989e-08	Cuedc2
ENSMUSG00000038257	-1.26043	3.76532e-09	2.98155e-08	Glra3
ENSMUSG00000020021	-0.503995	3.83389e-09	3.03174e-08	Fgd6
ENSMUSG00000047098	-0.470527	3.85815e-09	3.04886e-08	Rnf31
ENSMUSG00000022602	-1.86068	3.86474e-09	3.05304e-08	Arc
ENSMUSG00000026610	-0.741058	3.888e-09	3.0683e-08	Esrrg
ENSMUSG00000005299	-0.35046	3.91432e-09	3.08804e-08	Letm1
ENSMUSG00000023495	-0.35302	3.93749e-09	3.10423e-08	Pcbp4
ENSMUSG00000014601	-0.423028	4.01984e-09	3.16488e-08	Strip1
ENSMUSG00000030102	-0.725755	4.03698e-09	3.17624e-08	Itpr1
ENSMUSG00000028132	-0.52687	4.20826e-09	3.30212e-08	Tlcd4
ENSMUSG00000032648	-0.719374	4.23741e-09	3.32276e-08	Pygm
ENSMUSG00000015461	-0.37056	4.24412e-09	3.3269e-08	Atf6b
ENSMUSG00000027244	-0.317162	4.30461e-09	3.37207e-08	Atg13
ENSMUSG00000007989	-0.479258	4.42975e-09	3.4643e-08	Fzd3
ENSMUSG00000035863	-0.563948	4.45105e-09	3.47979e-08	Palm
ENSMUSG00000083282	-0.228449	4.50673e-09	3.51627e-08	Ctsf
ENSMUSG00000026463	-1.26193	4.64726e-09	3.61988e-08	Atp2b4
ENSMUSG00000075703	-0.50065	4.66346e-09	3.63009e-08	Selenoi
ENSMUSG00000020067	-1.33992	4.71762e-09	3.66858e-08	Mypn
ENSMUSG00000022477	-0.382807	4.72727e-09	3.67486e-08	Aco2
ENSMUSG00000026452	-1.30491	4.76535e-09	3.70324e-08	Syt2
ENSMUSG00000044452	-0.316137	4.79568e-09	3.7231e-08	Zfp507
ENSMUSG00000060671	-0.989665	4.80488e-09	3.729e-08	Atp8b2
ENSMUSG00000053024	-0.762897	4.83759e-09	3.75314e-08	Cntn2
ENSMUSG00000002968	-0.410114	4.86748e-09	3.77258e-08	Med25
ENSMUSG00000026923	-0.580046	4.89831e-09	3.79145e-08	Notch1
ENSMUSG00000046093	-0.419382	4.90978e-09	3.79907e-08	Hpcal4
ENSMUSG00000063626	-0.743303	4.9385e-09	3.81877e-08	Unc5d
ENSMUSG00000096458	-0.40255	4.95152e-09	3.82504e-08	Moap1
ENSMUSG00000045752	-0.329914	5.02724e-09	3.8797e-08	Tssc4
ENSMUSG00000021466	-0.509421	5.03072e-09	3.87982e-08	Ptch1
ENSMUSG00000028811	-0.257322	5.08886e-09	3.92337e-08	Yars
ENSMUSG00000020258	-0.616928	5.09207e-09	3.92455e-08	Glyctk
ENSMUSG00000044912	-0.566439	5.10971e-09	3.93555e-08	Syt16
ENSMUSG00000028041	-0.37076	5.1261e-09	3.94688e-08	Adam15
ENSMUSG00000054752	-0.490633	5.14517e-09	3.96026e-08	Fsd1l
ENSMUSG00000075478	-0.364414	5.25266e-09	4.03901e-08	Slitrk1
ENSMUSG00000018474	-0.465644	5.30154e-09	4.07392e-08	Chd3
ENSMUSG00000040016	-1.23121	5.55505e-09	4.25894e-08	Ptger3
ENSMUSG00000028337	-0.74911	5.56856e-09	4.2665e-08	Coro2a
ENSMUSG00000038909	-0.337429	5.70569e-09	4.36156e-08	Kat7
ENSMUSG00000016933	-0.536669	5.76869e-09	4.40397e-08	Plcg1
ENSMUSG00000028246	-0.741306	5.76803e-09	4.40397e-08	Faxc
ENSMUSG00000026277	-0.269142	5.7734e-09	4.40613e-08	Stk25
ENSMUSG00000027540	-0.294536	5.89625e-09	4.49548e-08	Ptpn1
ENSMUSG00000043671	-0.389358	6.02778e-09	4.58441e-08	Dpy19l3
ENSMUSG00000059714	-0.351021	6.02929e-09	4.58441e-08	Flot1
ENSMUSG00000041133	-0.260962	6.09632e-09	4.63142e-08	Smc1a
ENSMUSG00000066189	-0.641278	6.1117e-09	4.6416e-08	Cacng3
ENSMUSG00000003469	-0.422769	6.2481e-09	4.73903e-08	Phyhip
ENSMUSG00000024883	-0.527631	6.26608e-09	4.7496e-08	Rin1
ENSMUSG00000039929	-0.561829	6.30986e-09	4.77968e-08	Urb1
ENSMUSG00000021303	-1.00601	6.33831e-09	4.79813e-08	Gng4
ENSMUSG00000055866	-0.705722	6.44409e-09	4.87347e-08	Per2
ENSMUSG00000030138	-0.352429	6.59132e-09	4.97999e-08	Bms1
ENSMUSG00000029868	-1.39687	6.60607e-09	4.98953e-08	Trpv6
ENSMUSG00000035773	-0.639489	6.67483e-09	5.03744e-08	Kiss1r
ENSMUSG00000038181	-0.535582	6.67598e-09	5.03744e-08	Chpf2
ENSMUSG00000033960	-0.56561	6.72586e-09	5.07181e-08	Jcad
ENSMUSG00000018565	-0.254587	6.74199e-09	5.0807e-08	Elp5
ENSMUSG00000030852	-0.330188	6.85751e-09	5.16277e-08	Tacc2
ENSMUSG00000038187	-0.328608	6.88391e-09	5.18098e-08	Btbd10
ENSMUSG00000029086	-0.469069	6.89101e-09	5.18465e-08	Prom1
ENSMUSG00000018846	-0.422364	6.99248e-09	5.2593e-08	Pank3
ENSMUSG00000026193	-0.786938	7.27684e-09	5.45914e-08	Fn1
ENSMUSG00000051391	-0.510831	7.31318e-09	5.48465e-08	Ywhag
ENSMUSG00000024421	-1.00753	7.33185e-09	5.49689e-08	Lama3
ENSMUSG00000022008	-0.410499	7.37603e-09	5.52824e-08	Gpalpp1
ENSMUSG00000042155	-0.370506	7.38158e-09	5.53063e-08	Klhl23
ENSMUSG00000048826	-0.8774	7.46807e-09	5.59006e-08	Dact2
ENSMUSG00000047428	-0.800704	7.58113e-09	5.66925e-08	Dlk2
ENSMUSG00000000056	-0.372879	7.70684e-09	5.75958e-08	Narf
ENSMUSG00000024530	-0.340349	7.93564e-09	5.923e-08	Prelid3a
ENSMUSG00000026641	-0.27631	7.95047e-09	5.93217e-08	Usf1
ENSMUSG00000036555	-0.427354	8.13918e-09	6.06524e-08	Iqce
ENSMUSG00000000489	-0.556992	8.18286e-09	6.09585e-08	Pdgfb
ENSMUSG00000045973	-0.321296	8.2006e-09	6.10518e-08	Slc25a51
ENSMUSG00000063564	-1.02125	8.21391e-09	6.11314e-08	Col23a1
ENSMUSG00000020892	-0.785136	8.23485e-09	6.12678e-08	Aloxe3
ENSMUSG00000064293	-0.915118	8.38799e-09	6.23477e-08	Cntn4
ENSMUSG00000028540	-0.403677	8.42101e-09	6.25534e-08	Dph2
ENSMUSG00000028670	-0.290191	8.50133e-09	6.30865e-08	Lypla2
ENSMUSG00000032584	-0.873574	8.55776e-09	6.34685e-08	Mst1r
ENSMUSG00000061186	-0.817865	8.6216e-09	6.39014e-08	Sfmbt2
ENSMUSG00000042502	-0.229498	8.6409e-09	6.40242e-08	Cd2bp2
ENSMUSG00000102918	-0.572905	8.76144e-09	6.48352e-08	Pcdhgc3
ENSMUSG00000022620	-0.474753	8.84064e-09	6.53799e-08	Arsa
ENSMUSG00000029603	-0.665467	9.10025e-09	6.72149e-08	Dtx1
ENSMUSG00000050587	-0.455524	9.14992e-09	6.75604e-08	Lrrc4c
ENSMUSG00000020964	-0.373357	9.17301e-09	6.77095e-08	Sel1l
ENSMUSG00000002835	-0.507945	9.27253e-09	6.84225e-08	Chaf1a
ENSMUSG00000075040	-0.746168	9.34128e-09	6.89081e-08	Zfp408
ENSMUSG00000056158	-0.787079	9.50436e-09	7.00008e-08	Car10
ENSMUSG00000024891	-0.549113	9.55671e-09	7.03642e-08	Slc29a2
ENSMUSG00000026614	-0.59997	9.721e-09	7.15064e-08	Slc30a10
ENSMUSG00000074811	-0.414889	9.78167e-09	7.193e-08	Hps6
ENSMUSG00000030086	-0.340967	9.80167e-09	7.20544e-08	Chchd6
ENSMUSG00000048264	-0.475975	9.82604e-09	7.21882e-08	Dip2c
ENSMUSG00000005354	-0.297474	9.88805e-09	7.2621e-08	Txn2
ENSMUSG00000060427	-0.32271	9.99956e-09	7.34169e-08	Zfp868
ENSMUSG00000003352	-0.466605	1.00144e-08	7.35031e-08	Cacnb3
ENSMUSG00000035184	-0.571404	1.02443e-08	7.51432e-08	Fam124a
ENSMUSG00000040877	-0.417583	1.02659e-08	7.52779e-08	Wdr25
ENSMUSG00000021224	-0.408235	1.05107e-08	7.69525e-08	Numb
ENSMUSG00000031906	-0.487122	1.05613e-08	7.72986e-08	Smpd3
ENSMUSG00000042644	-0.739995	1.05979e-08	7.75183e-08	Itpr3
ENSMUSG00000032589	-0.532807	1.06619e-08	7.79129e-08	Bsn
ENSMUSG00000054939	-0.526829	1.06832e-08	7.80441e-08	Zfp174
ENSMUSG00000091269	-1.14567	1.06966e-08	7.81181e-08	Gm6682
ENSMUSG00000055932	-0.404059	1.10077e-08	8.03144e-08	Fto
ENSMUSG00000005886	-0.407646	1.11542e-08	8.13152e-08	Ncoa2
ENSMUSG00000035152	-0.396648	1.11553e-08	8.13152e-08	Ap2b1
ENSMUSG00000006021	-0.344883	1.13739e-08	8.28833e-08	Kptn
ENSMUSG00000032997	-0.561486	1.18693e-08	8.63588e-08	Chpf
ENSMUSG00000057133	-0.423358	1.1908e-08	8.65593e-08	Chd6
ENSMUSG00000029053	-0.344791	1.23927e-08	9.00269e-08	Prkcz
ENSMUSG00000017774	-0.376998	1.26556e-08	9.17941e-08	Myo1c
ENSMUSG00000022994	-0.523259	1.28426e-08	9.3035e-08	Adcy6
ENSMUSG00000028737	-0.390999	1.32593e-08	9.56984e-08	Aldh4a1
ENSMUSG00000094103	-9.0444	1.32696e-08	9.57434e-08	Fam177a2
ENSMUSG00000061111	-0.275395	1.33784e-08	9.64689e-08	Mcrip1
ENSMUSG00000054414	-0.438442	1.34061e-08	9.6639e-08	Slc30a7
ENSMUSG00000051373	-0.44164	1.34284e-08	9.67697e-08	Plpp7
ENSMUSG00000027394	-0.49103	1.35297e-08	9.74399e-08	Ttl
ENSMUSG00000030357	-0.298196	1.35531e-08	9.75781e-08	Fkbp4
ENSMUSG00000012117	-0.212871	1.36978e-08	9.85594e-08	Dhdds
ENSMUSG00000024170	-0.425707	1.38261e-08	9.94214e-08	Telo2
ENSMUSG00000039262	-0.43855	1.39205e-08	1.0007e-07	Prrc2b
ENSMUSG00000026289	-0.34543	1.40332e-08	1.00787e-07	Atg16l1
ENSMUSG00000005410	-0.522092	1.41647e-08	1.01638e-07	Mcm5
ENSMUSG00000007036	-0.299461	1.41728e-08	1.01664e-07	Abhd16a
ENSMUSG00000012076	-0.291888	1.46638e-08	1.04929e-07	Brms1l
ENSMUSG00000090077	-0.802998	1.47443e-08	1.05441e-07	Lime1
ENSMUSG00000032504	-0.328717	1.47577e-08	1.05504e-07	Pdcd6ip
ENSMUSG00000072623	-0.400951	1.48756e-08	1.06282e-07	Zfp9
ENSMUSG00000026525	-1.38597	1.50806e-08	1.07649e-07	Opn3
ENSMUSG00000006720	-0.71268	1.50895e-08	1.07679e-07	Zfp184
ENSMUSG00000097333	-0.330796	1.51542e-08	1.08108e-07	Zfp87
ENSMUSG00000009079	-0.280563	1.52325e-08	1.08567e-07	Ewsr1
ENSMUSG00000038233	-0.518823	1.52996e-08	1.09001e-07	Gask1a
ENSMUSG00000056724	-0.625111	1.53027e-08	1.09001e-07	Nbeal2
ENSMUSG00000002032	-0.400002	1.5354e-08	1.093e-07	Tmem25
ENSMUSG00000033906	-0.556575	1.53848e-08	1.09486e-07	Zdhhc15
ENSMUSG00000043857	-0.80387	1.5527e-08	1.10464e-07	Mgat5b
ENSMUSG00000033628	-0.290811	1.58861e-08	1.12881e-07	Pik3c3
ENSMUSG00000014547	-0.552485	1.59425e-08	1.13213e-07	Wdfy2
ENSMUSG00000047767	-0.482406	1.60709e-08	1.14091e-07	Atg16l2
ENSMUSG00000071074	-0.345683	1.61471e-08	1.14597e-07	Yipf3
ENSMUSG00000031731	-0.394568	1.63125e-08	1.15665e-07	Ap1g1
ENSMUSG00000031374	-0.907659	1.67351e-08	1.18519e-07	Zfp92
ENSMUSG00000003868	-0.287595	1.68442e-08	1.19255e-07	Ruvbl2
ENSMUSG00000021057	-0.546982	1.69034e-08	1.19637e-07	Akap5
ENSMUSG00000002345	-0.380401	1.7214e-08	1.21762e-07	Borcs8
ENSMUSG00000053929	-0.241918	1.72799e-08	1.22154e-07	Cyhr1
ENSMUSG00000061751	-0.498123	1.74534e-08	1.2327e-07	Kalrn
ENSMUSG00000022768	-0.984262	1.74761e-08	1.23393e-07	Ccdc116
ENSMUSG00000024136	-1.17058	1.74907e-08	1.23458e-07	Dnase1l2
ENSMUSG00000049985	-0.742931	1.77458e-08	1.25108e-07	Ankrd55
ENSMUSG00000032649	-0.477129	1.78134e-08	1.25519e-07	Colgalt2
ENSMUSG00000050390	-0.976702	1.78147e-08	1.25519e-07	C77080
ENSMUSG00000016253	-0.304096	1.78904e-08	1.26013e-07	Nelfcd
ENSMUSG00000028782	-0.490359	1.83912e-08	1.29385e-07	Adgrb2
ENSMUSG00000004500	-0.400873	1.84127e-08	1.29498e-07	Zfp324
ENSMUSG00000048402	-0.662288	1.8646e-08	1.31021e-07	Gli2
ENSMUSG00000037750	-0.426218	1.86728e-08	1.3117e-07	Fam222b
ENSMUSG00000102206	-0.767566	1.8912e-08	1.3277e-07	Pcdha11
ENSMUSG00000026270	-0.265266	1.89243e-08	1.32816e-07	Capn10
ENSMUSG00000004530	-0.331923	1.9038e-08	1.33534e-07	Coro1c
ENSMUSG00000033191	-0.563888	1.97461e-08	1.38418e-07	Tie1
ENSMUSG00000053754	-0.350875	1.98613e-08	1.39142e-07	Chd8
ENSMUSG00000034675	-0.362243	2.04066e-08	1.42834e-07	Dbn1
ENSMUSG00000047787	-0.843487	2.0751e-08	1.45201e-07	Flrt1
ENSMUSG00000038084	-0.426494	2.09335e-08	1.46434e-07	Opa1
ENSMUSG00000031970	-0.552254	2.1106e-08	1.47553e-07	Dbndd1
ENSMUSG00000020448	-0.319071	2.11778e-08	1.47923e-07	Rnf185
ENSMUSG00000025280	-0.32217	2.13347e-08	1.48929e-07	Polr3a
ENSMUSG00000027130	-0.415182	2.14412e-08	1.49628e-07	Slc12a6
ENSMUSG00000038331	-1.41199	2.14937e-08	1.4995e-07	Satb2
ENSMUSG00000036104	-0.3364	2.20484e-08	1.53682e-07	Rab3gap1
ENSMUSG00000039220	-0.355925	2.23076e-08	1.55303e-07	Ppp1r10
ENSMUSG00000042082	-0.340861	2.26402e-08	1.57478e-07	Arsb
ENSMUSG00000017667	-0.555213	2.2872e-08	1.58949e-07	Zfp334
ENSMUSG00000024949	-0.387663	2.30754e-08	1.6022e-07	Sf1
ENSMUSG00000003134	-0.482537	2.31526e-08	1.6066e-07	Tbc1d8
ENSMUSG00000026787	-0.549002	2.31825e-08	1.60821e-07	Gad2
ENSMUSG00000028633	-0.283864	2.3484e-08	1.62851e-07	Ctps
ENSMUSG00000039046	-0.499682	2.37024e-08	1.64184e-07	Usp6nl
ENSMUSG00000024422	-0.335533	2.37587e-08	1.64512e-07	Dhx16
ENSMUSG00000047036	-0.408873	2.44077e-08	1.6867e-07	Zfp445
ENSMUSG00000038671	-0.227338	2.46416e-08	1.70135e-07	Arfrp1
ENSMUSG00000034930	-0.312554	2.48786e-08	1.7162e-07	Rtkn
ENSMUSG00000022895	-0.350772	2.51972e-08	1.73682e-07	Ets2
ENSMUSG00000042632	-0.345902	2.53106e-08	1.74394e-07	Pla2g6
ENSMUSG00000032396	-0.280199	2.60018e-08	1.78841e-07	Dis3l
ENSMUSG00000044647	-0.444786	2.6706e-08	1.83361e-07	Csrnp3
ENSMUSG00000023034	-1.36098	2.69834e-08	1.85103e-07	Nr4a1
ENSMUSG00000039059	-0.70176	2.70677e-08	1.85518e-07	Hrh3
ENSMUSG00000020946	-0.271189	2.72998e-08	1.86931e-07	Gosr2
ENSMUSG00000072825	-0.597645	2.75345e-08	1.88331e-07	Cep170b
ENSMUSG00000006930	-0.80938	2.78711e-08	1.90466e-07	Hap1
ENSMUSG00000079056	-0.511625	2.81181e-08	1.9193e-07	Kcnip3
ENSMUSG00000050069	-0.807107	2.82523e-08	1.9279e-07	Grem2
ENSMUSG00000033257	-0.661406	2.85633e-08	1.94685e-07	Ttll4
ENSMUSG00000000317	-0.792119	2.8619e-08	1.95008e-07	Bcl6b
ENSMUSG00000050973	-0.306596	2.90011e-08	1.97438e-07	Gdpgp1
ENSMUSG00000027889	-0.383488	2.90106e-08	1.97446e-07	Ampd2
ENSMUSG00000046541	-0.658588	2.98655e-08	2.0291e-07	Zfp526
ENSMUSG00000030780	-0.297951	3.02226e-08	2.05158e-07	Rusf1
ENSMUSG00000052214	-0.345471	3.02696e-08	2.05358e-07	Opa3
ENSMUSG00000041215	-0.491317	3.05028e-08	2.0682e-07	Yeats2
ENSMUSG00000025583	-0.671675	3.06111e-08	2.07494e-07	Rptor
ENSMUSG00000025318	-0.539044	3.06753e-08	2.07869e-07	Jph3
ENSMUSG00000079605	-0.348522	3.10261e-08	2.10185e-07	Zbtb9
ENSMUSG00000067787	-0.444431	3.13445e-08	2.12158e-07	Blcap
ENSMUSG00000040596	-0.488022	3.15364e-08	2.13395e-07	Pogk
ENSMUSG00000042429	-0.343371	3.18096e-08	2.15119e-07	Adora1
ENSMUSG00000004071	-0.305712	3.20274e-08	2.1653e-07	Cdip1
ENSMUSG00000024855	-0.647875	3.20763e-08	2.16797e-07	Pacs1
ENSMUSG00000026826	-1.00186	3.21563e-08	2.17275e-07	Nr4a2
ENSMUSG00000001054	-0.264402	3.23321e-08	2.18337e-07	Rmnd5b
ENSMUSG00000024190	-1.20101	3.23765e-08	2.18574e-07	Dusp1
ENSMUSG00000024853	-0.250355	3.25645e-08	2.19653e-07	Sf3b2
ENSMUSG00000070284	-0.513411	3.26758e-08	2.20213e-07	Gmppb
ENSMUSG00000037979	-0.407754	3.26963e-08	2.20288e-07	Ccdc92
ENSMUSG00000044254	-2.28344	3.28592e-08	2.21322e-07	Pcsk9
ENSMUSG00000051034	-0.481947	3.32238e-08	2.23713e-07	Zfp11
ENSMUSG00000039347	-0.308551	3.33289e-08	2.24356e-07	Atp6v0e2
ENSMUSG00000036377	-0.442009	3.39044e-08	2.27968e-07	Cracd
ENSMUSG00000031833	-0.540665	3.44065e-08	2.31278e-07	Mast3
ENSMUSG00000046793	-0.477072	3.47378e-08	2.3337e-07	Gpr61
ENSMUSG00000020908	-1.25739	3.65284e-08	2.44487e-07	Myh3
ENSMUSG00000038644	-0.477678	3.67142e-08	2.45661e-07	Pold1
ENSMUSG00000028838	-0.481952	3.702e-08	2.47495e-07	Extl1
ENSMUSG00000102748	-0.761024	3.72963e-08	2.492e-07	Pcdhgb2
ENSMUSG00000056004	-0.523928	3.83928e-08	2.5616e-07	Elapor2
ENSMUSG00000049583	-0.534651	3.85305e-08	2.57005e-07	Grm5
ENSMUSG00000073725	-0.286104	3.89279e-08	2.59434e-07	Lmbrd1
ENSMUSG00000104346	-0.606853	3.94283e-08	2.6247e-07	Pcdhga3
ENSMUSG00000033706	-0.303296	3.98294e-08	2.65065e-07	Smyd5
ENSMUSG00000020780	-0.226185	4.01624e-08	2.67129e-07	Srp68
ENSMUSG00000026554	-0.329712	4.05086e-08	2.69126e-07	Dcaf8
ENSMUSG00000045314	-1.76195	4.09512e-08	2.71912e-07	Sowahb
ENSMUSG00000046711	-0.479707	4.10069e-08	2.72204e-07	Hmga1
ENSMUSG00000013539	-0.352891	4.13451e-08	2.7421e-07	Tango2
ENSMUSG00000043885	-0.417346	4.1851e-08	2.77336e-07	Slc36a4
ENSMUSG00000000266	-0.453699	4.19565e-08	2.77877e-07	Mid2
ENSMUSG00000040462	-0.261805	4.20341e-08	2.78233e-07	Os9
ENSMUSG00000031028	-0.546541	4.20666e-08	2.78345e-07	Tub
ENSMUSG00000025157	-0.251718	4.21203e-08	2.78568e-07	Zdhhc16
ENSMUSG00000026927	-0.290566	4.32572e-08	2.85361e-07	Entr1
ENSMUSG00000036752	-0.419611	4.33254e-08	2.8573e-07	Tubb4b
ENSMUSG00000044252	-0.746754	4.34553e-08	2.86506e-07	Osbpl1a
ENSMUSG00000052337	-0.229626	4.41344e-08	2.90656e-07	Immt
ENSMUSG00000034994	-0.529665	4.42621e-08	2.91415e-07	Eef2
ENSMUSG00000034235	-0.5466	4.44053e-08	2.92111e-07	Usp54
ENSMUSG00000035401	-0.329154	4.56732e-08	3.0003e-07	Emsy
ENSMUSG00000029507	-0.287271	4.60827e-08	3.02465e-07	Pus1
ENSMUSG00000021803	-0.980944	4.61226e-08	3.02643e-07	Cdhr1
ENSMUSG00000033196	-2.30615	4.63087e-08	3.03693e-07	Myh2
ENSMUSG00000084535	-2.29154	4.65045e-08	3.04721e-07	Mir1906-1
ENSMUSG00000084559	-2.29154	4.65045e-08	3.04721e-07	Mir1906-2
ENSMUSG00000062519	-0.334678	4.66008e-08	3.05266e-07	Zfp398
ENSMUSG00000034987	-0.628435	4.70236e-08	3.07606e-07	Hrh2
ENSMUSG00000041164	-0.527515	4.73656e-08	3.09693e-07	Zmiz2
ENSMUSG00000037824	-0.410373	4.79562e-08	3.13356e-07	Tspan14
ENSMUSG00000039620	-0.68722	4.7975e-08	3.13391e-07	Trmt9b
ENSMUSG00000037353	-0.263557	4.80256e-08	3.13634e-07	Letmd1
ENSMUSG00000042046	-0.345752	4.8572e-08	3.16937e-07	Dstyk
ENSMUSG00000025209	-0.292023	4.8821e-08	3.18473e-07	Twnk
ENSMUSG00000025159	-0.373509	4.93044e-08	3.21395e-07	Mms19
ENSMUSG00000045733	-0.362642	4.98701e-08	3.24502e-07	Sprn
ENSMUSG00000015599	-0.526498	5.01426e-08	3.26185e-07	Ttbk1
ENSMUSG00000044676	-0.412187	5.03868e-08	3.27591e-07	Zfp612
ENSMUSG00000030000	-0.526086	5.04187e-08	3.27707e-07	Add2
ENSMUSG00000036986	-0.372671	5.24053e-08	3.40147e-07	Pml
ENSMUSG00000056679	-0.476656	5.25067e-08	3.40711e-07	Gpr173
ENSMUSG00000020111	-0.241803	5.25998e-08	3.41031e-07	Micu1
ENSMUSG00000042178	-0.428605	5.25855e-08	3.41031e-07	Armc5
ENSMUSG00000034854	-0.410034	5.33894e-08	3.45959e-07	Mfsd12
ENSMUSG00000020805	-0.80351	5.36394e-08	3.47483e-07	Slc13a5
ENSMUSG00000038260	-0.490389	5.36838e-08	3.47648e-07	Trpm4
ENSMUSG00000030881	-0.231768	5.37232e-08	3.47737e-07	Arfip2
ENSMUSG00000033249	-0.66389	5.38803e-08	3.48465e-07	Hsf4
ENSMUSG00000020893	-0.701476	5.41122e-08	3.49674e-07	Per1
ENSMUSG00000028937	-0.332746	5.46439e-08	3.52721e-07	Acot7
ENSMUSG00000037364	-0.3233	5.5412e-08	3.57284e-07	Srrt
ENSMUSG00000048921	-0.447081	5.57033e-08	3.58767e-07	Zfp689
ENSMUSG00000062115	-0.467116	5.59408e-08	3.60198e-07	Rai1
ENSMUSG00000095463	-0.304383	5.6276e-08	3.62059e-07	Entpd4
ENSMUSG00000039536	-0.212665	5.71744e-08	3.67433e-07	Stau1
ENSMUSG00000082809	-1.47886	5.84104e-08	3.74861e-07	Gm14150
ENSMUSG00000022505	-0.415533	5.9186e-08	3.79631e-07	Emp2
ENSMUSG00000053166	-0.782484	5.95468e-08	3.81736e-07	Cdh22
ENSMUSG00000030094	-0.336627	6.02051e-08	3.85639e-07	Xpc
ENSMUSG00000001065	-0.52119	6.0364e-08	3.86445e-07	Zfp276
ENSMUSG00000032384	-0.337889	6.07808e-08	3.88647e-07	Csnk1g1
ENSMUSG00000059263	-0.294734	6.0791e-08	3.88647e-07	Usp47
ENSMUSG00000033294	-0.315677	6.08468e-08	3.88897e-07	Noc4l
ENSMUSG00000047904	-1.12794	6.09371e-08	3.89368e-07	Sstr2
ENSMUSG00000036357	-1.53173	6.16712e-08	3.93629e-07	Gpr101
ENSMUSG00000033430	-0.217871	6.18083e-08	3.94289e-07	Terf2ip
ENSMUSG00000003865	-0.393979	6.2442e-08	3.98223e-07	Gys1
ENSMUSG00000021254	-0.370408	6.32411e-08	4.0288e-07	Gpatch2l
ENSMUSG00000054387	-0.38819	6.4966e-08	4.13418e-07	Mdm4
ENSMUSG00000014077	-0.266862	6.63671e-08	4.2199e-07	Chp1
ENSMUSG00000038002	-0.719002	6.63913e-08	4.2203e-07	Cramp1
ENSMUSG00000047731	-0.325107	6.64915e-08	4.2249e-07	Wbp1l
ENSMUSG00000062591	-0.337093	6.64998e-08	4.2249e-07	Tubb4a
ENSMUSG00000029101	-0.475029	6.67712e-08	4.24051e-07	Rgs12
ENSMUSG00000022721	-0.318465	6.94214e-08	4.40214e-07	Trmt2a
ENSMUSG00000025227	-0.248577	6.98038e-08	4.424e-07	Mfsd13a
ENSMUSG00000032519	-0.289784	7.02286e-08	4.44851e-07	Slc25a38
ENSMUSG00000036099	-0.254943	7.0355e-08	4.4541e-07	Vezt
ENSMUSG00000031963	-0.943808	7.09333e-08	4.4895e-07	Bmper
ENSMUSG00000027257	-0.479984	7.16134e-08	4.52642e-07	Pacsin3
ENSMUSG00000005699	-0.399662	7.1865e-08	4.53988e-07	Pard6a
ENSMUSG00000023868	-0.684291	7.21414e-08	4.55564e-07	Pde10a
ENSMUSG00000059974	-0.535486	7.26011e-08	4.57773e-07	Ntm
ENSMUSG00000055660	-0.362118	7.2899e-08	4.59527e-07	Mettl4
ENSMUSG00000053046	-0.448061	7.30891e-08	4.60601e-07	Brsk2
ENSMUSG00000037470	-0.26594	7.34627e-08	4.62831e-07	Uggt1
ENSMUSG00000033594	-0.476656	7.37162e-08	4.64303e-07	Spata2l
ENSMUSG00000052516	-0.357209	7.37363e-08	4.64304e-07	Robo2
ENSMUSG00000022935	-0.449047	7.44646e-08	4.68638e-07	Grik1
ENSMUSG00000000384	-0.334707	7.46581e-08	4.6973e-07	Tbrg4
ENSMUSG00000036327	-0.343462	7.48337e-08	4.70674e-07	Qsox2
ENSMUSG00000006471	-0.302721	7.50407e-08	4.71757e-07	Ndor1
ENSMUSG00000071531	-0.979424	7.54725e-08	4.74216e-07	Gprin2
ENSMUSG00000087412	-0.684604	7.55883e-08	4.74816e-07	Gm15501
ENSMUSG00000020905	-1.68741	7.62652e-08	4.78811e-07	Usp43
ENSMUSG00000002068	-0.388503	7.65242e-08	4.80179e-07	Ccne1
ENSMUSG00000038860	-0.998771	7.66262e-08	4.80691e-07	Garnl3
ENSMUSG00000069727	-0.496793	7.67092e-08	4.81082e-07	Zfp975
ENSMUSG00000032583	-0.309794	7.70065e-08	4.82688e-07	Mon1a
ENSMUSG00000117713	-1.22406	7.76492e-08	4.86586e-07	Gm46637
ENSMUSG00000062300	-0.530731	8.00903e-08	5.00811e-07	Nectin2
ENSMUSG00000028974	-0.291248	8.03417e-08	5.02248e-07	Dffa
ENSMUSG00000021500	-0.351221	8.05216e-08	5.03166e-07	Ddx46
ENSMUSG00000090958	-0.624568	8.14781e-08	5.08944e-07	Lrrc32
ENSMUSG00000084898	-1.79066	8.38406e-08	5.23143e-07	Gm12371
ENSMUSG00000022476	-0.318518	8.43956e-08	5.26325e-07	Polr3h
ENSMUSG00000025212	-0.338943	8.7133e-08	5.42674e-07	Sfxn3
ENSMUSG00000033597	-0.591917	8.80331e-08	5.47551e-07	Caskin1
ENSMUSG00000046922	-1.51067	8.8539e-08	5.50259e-07	Gpr6
ENSMUSG00000043251	-0.562289	8.92058e-08	5.54256e-07	Exoc3l
ENSMUSG00000028525	-0.343831	8.93147e-08	5.5449e-07	Pde4b
ENSMUSG00000068739	-0.202945	9.01714e-08	5.59512e-07	Sars
ENSMUSG00000044072	-0.646458	9.05003e-08	5.61404e-07	Eml6
ENSMUSG00000107677	-0.952574	9.06766e-08	5.62349e-07	Olfr316
ENSMUSG00000001909	-0.34719	9.14818e-08	5.67042e-07	Trmt1
ENSMUSG00000028893	-0.400071	9.30096e-08	5.76207e-07	Sesn2
ENSMUSG00000051674	-0.315569	9.40947e-08	5.82621e-07	Dcun1d4
ENSMUSG00000030880	-0.322735	9.57919e-08	5.92815e-07	Polr3e
ENSMUSG00000028197	-2.17278	9.62106e-08	5.95249e-07	Col24a1
ENSMUSG00000047473	-0.408642	9.75227e-08	6.02889e-07	Zfp30
ENSMUSG00000018678	-0.322077	9.77198e-08	6.03788e-07	Sp2
ENSMUSG00000032952	-0.274219	9.89012e-08	6.10765e-07	Ap4b1
ENSMUSG00000039431	-0.365136	9.93633e-08	6.13395e-07	Mtmr7
ENSMUSG00000044783	-0.34021	9.93795e-08	6.13395e-07	A730008H23Rik
ENSMUSG00000036466	-0.583484	1.00306e-07	6.18785e-07	Megf11
ENSMUSG00000048142	-0.62327	1.01796e-07	6.27485e-07	Nat8l
ENSMUSG00000031871	-0.648521	1.02787e-07	6.33426e-07	Cdh5
ENSMUSG00000031937	-0.467632	1.03113e-07	6.34929e-07	Vstm5
ENSMUSG00000026207	-0.380895	1.03742e-07	6.383e-07	Speg
ENSMUSG00000017418	-0.550848	1.04696e-07	6.4383e-07	Arl5b
ENSMUSG00000060681	-0.274563	1.05128e-07	6.46317e-07	Slc9a6
ENSMUSG00000052406	-0.305664	1.06756e-07	6.5581e-07	Rexo4
ENSMUSG00000034075	-0.397533	1.0789e-07	6.62603e-07	Zdhhc5
ENSMUSG00000028358	-0.737961	1.1013e-07	6.75648e-07	Zfp618
ENSMUSG00000024544	-0.313048	1.1022e-07	6.76023e-07	Ldlrad4
ENSMUSG00000030774	-0.385081	1.11914e-07	6.85339e-07	Pak1
ENSMUSG00000048644	-0.368301	1.13326e-07	6.93437e-07	Ctxn1
ENSMUSG00000035735	-0.64164	1.14592e-07	7.0082e-07	Dagla
[truncated: 2,737 more rows]
