# Supplementary material for: Multisensory gamma stimulation enhances adult neurogenesis and improves cognitive function in male mice with Down Syndrome
Source: PLoS One. 2025 Apr 24;20(4):e0317428. doi: 10.1371/journal.pone.0317428 (PMC12021272; doi:10.1371/journal.pone.0317428)
Supplement: S5 Table A-C — (ZIP) [file pone.0317428.s016.zip › Table5/TableS5B.xlsx]

## Sheet: Sheet1
TableS5B: downregulated genes along aging in mouse Ex neurons
Gene	p_val	avg_log2FC	p_val_adj	cell.type
9630014M24Rik	0	-0.556599	0	Ex
Arpp21	0	-0.421061	0	Ex
Caln1	0	-0.494735	0	Ex
Csmd2	0	-0.372715	0	Ex
Dlgap2	0	-0.336339	0	Ex
Frmd4a	0	-0.325385	0	Ex
Gm47283	0	-0.737819	0	Ex
Gpc5	0	-0.837049	0	Ex
Grin2b	0	-0.317184	0	Ex
Grip1	0	-0.64176	0	Ex
Maml3	0	-0.698578	0	Ex
Myt1l	0	-0.420454	0	Ex
Pde10a	0	-0.553491	0	Ex
Slc24a3	0	-0.735163	0	Ex
Gda	8.53717274271861e-318	-0.326235	2.22973877694325e-313	Ex
Pou2f2	6.21084e-305	-0.336759	1.62215e-300	Ex
Ptpro	6.29388e-302	-0.207227	1.64384e-297	Ex
Klhl1	8.01042e-302	-0.290871	2.09216e-297	Ex
Lrrc7	9.02793e-281	-0.198735	2.35792e-276	Ex
Sorcs2	3.28788e-276	-0.410195	8.58729e-272	Ex
Ank3	9.87845e-274	-0.228771	2.58005e-269	Ex
Nkain3	3.21778e-273	-0.270547	8.4042e-269	Ex
Srgap1	9.08227e-272	-0.270074	2.37211e-267	Ex
Gm4258	1.03992e-262	-0.357187	2.71607e-258	Ex
Zeb2	5.01111e-258	-0.38608	1.3088e-253	Ex
Col25a1	3.80546e-257	-0.462024	9.9391e-253	Ex
Nwd2	1.81347e-245	-0.522194	4.73643e-241	Ex
Large1	4.66695e-243	-0.290278	1.21891e-238	Ex
Fbn2	1.46829e-237	-0.149716	3.83487e-233	Ex
Gm16083	3.18822e-237	-0.229847	8.32699e-233	Ex
Kirrel3	1.20959e-232	-0.611188	3.15921e-228	Ex
Nckap5	2.21514e-232	-0.284808	5.78549e-228	Ex
4930415C11Rik	1.19841e-229	-0.233414	3.13e-225	Ex
Cdh13	2.26364e-224	-0.55755	5.91217e-220	Ex
Pcdh15	3.50462e-223	-0.548373	9.15337e-219	Ex
Adra1a	1.91589e-222	-0.293778	5.00393e-218	Ex
Fnbp1l	9.84882e-218	-0.25408	2.57231e-213	Ex
Pnn	4.80554e-214	-0.24532	1.25511e-209	Ex
C130071C03Rik	2.52042e-212	-0.247156	6.58284e-208	Ex
Emid1	5.25867e-212	-0.149685	1.37346e-207	Ex
5031425E22Rik	1.2286e-209	-0.236543	3.20886e-205	Ex
Auts2	2.08891e-209	-0.317205	5.45582e-205	Ex
Enox1	5.85826e-209	-0.370587	1.53006e-204	Ex
Opcml	7.47534e-207	-0.251904	1.95241e-202	Ex
Sdk1	5.12789e-203	-0.495387	1.3393e-198	Ex
0610010F05Rik	1.24511e-199	-0.229464	3.25197e-195	Ex
Galntl6	3.72751e-199	-0.230396	9.7355e-195	Ex
Phactr1	7.14813e-197	-0.193465	1.86695e-192	Ex
Tafa1	5.02403e-196	-0.794744	1.31218e-191	Ex
Arhgap20	6.23606e-195	-0.256218	1.62873e-190	Ex
Eml6	2.7685e-192	-0.255789	7.23078e-188	Ex
Pbx1	2.3484e-189	-0.331684	6.13354e-185	Ex
Gm15997	2.44918e-188	-0.204175	6.39676e-184	Ex
Erbb4	3.41128e-188	-0.293099	8.90958e-184	Ex
Elmo1	5.62718e-187	-0.287658	1.46971e-182	Ex
Ntm	4.42705e-183	-0.383973	1.15626e-178	Ex
Tmem108	5.99044e-183	-0.362881	1.56458e-178	Ex
Ephb1	1.49912e-182	-0.395809	3.91539e-178	Ex
Epha3	8.88323e-182	-0.36104	2.32012e-177	Ex
Igf2bp2	8.18523e-179	-0.117951	2.13782e-174	Ex
Nav1	1.40643e-177	-0.257413	3.67333e-173	Ex
Klf7	3.23173e-174	-0.231062	8.44063e-170	Ex
Xylt1	3.65053e-174	-0.315588	9.53445e-170	Ex
Tll1	1.47595e-173	-0.154591	3.8549e-169	Ex
Cacna1a	5.49535e-171	-0.241356	1.43527e-166	Ex
Trpm3	2.33889e-169	-0.13387	6.10872e-165	Ex
Kazn	3.36152e-169	-0.226945	8.77962e-165	Ex
Tiam2	5.06776e-169	-0.241938	1.3236e-164	Ex
Atp11b	2.83358e-167	-0.229887	7.40075e-163	Ex
Celf4	4.51389e-167	-0.327367	1.17894e-162	Ex
Igsf21	4.70212e-165	-0.315117	1.2281e-160	Ex
Rimbp2	3.04909e-163	-0.26691	7.96362e-159	Ex
Plppr1	4.57309e-162	-0.259708	1.1944e-157	Ex
Snca	5.63849e-159	-0.251355	1.47266e-154	Ex
Cdh4	1.91036e-158	-0.396034	4.98947e-154	Ex
R3hdm1	2.65203e-158	-0.217475	6.92658e-154	Ex
Dpp6	6.40388e-158	-0.272961	1.67257e-153	Ex
Kcnj3	9.2476e-156	-0.246628	2.41529e-151	Ex
Man1a	1.55625e-155	-0.344734	4.06461e-151	Ex
Apex2	8.20432e-155	-0.199405	2.1428e-150	Ex
Adam19	1.39969e-154	-0.154277	3.65571e-150	Ex
Dlg2	7.34105e-154	-0.147431	1.91733e-149	Ex
Tmem132b	1.11948e-153	-0.20494	2.92385e-149	Ex
Ust	2.78915e-152	-0.21579	7.28469e-148	Ex
Sema6a	2.61311e-150	-0.240525	6.82492e-146	Ex
Crtac1	4.80297e-149	-0.296819	1.25444e-144	Ex
Plxna2	1.2768e-148	-0.244162	3.33474e-144	Ex
Snx7	8.60427e-145	-0.207878	2.24726e-140	Ex
Kcnq1ot1	9.80445e-145	-0.170582	2.56073e-140	Ex
Cttnbp2	2.42377e-144	-0.204171	6.33041e-140	Ex
Aff3	7.1835e-142	-0.206781	1.87619e-137	Ex
Ptprf	1.03977e-140	-0.172941	2.71568e-136	Ex
Luzp2	3.42431e-139	-0.400284	8.94362e-135	Ex
Ctnnd2	1.98915e-137	-0.15209	5.19527e-133	Ex
Kalrn	7.20688e-137	-0.133478	1.88229e-132	Ex
Malat1	8.17984e-137	-0.172658	2.13641e-132	Ex
Pdgfc	4.26595e-135	-0.275888	1.11418e-130	Ex
Cdkl5	4.29038e-135	-0.206797	1.12056e-130	Ex
Kcnq3	4.49841e-135	-0.24728	1.17489e-130	Ex
Rbfox1	7.06478e-134	-0.217702	1.84518e-129	Ex
Ptprg	4.21959e-132	-0.253197	1.10207e-127	Ex
Cntn5	7.83338e-132	-0.215591	2.04592e-127	Ex
Negr1	1.14007e-131	-0.204924	2.97764e-127	Ex
Kctd8	5.12208e-131	-0.256505	1.33779e-126	Ex
Ryr3	7.41056e-131	-0.139792	1.93549e-126	Ex
Ptprk	8.86134e-128	-0.289411	2.31441e-123	Ex
Nectin3	6.53203e-127	-0.320378	1.70603e-122	Ex
Trpc4	8.15605e-125	-0.174794	2.1302e-120	Ex
Gnb4	1.45529e-124	-0.131649	3.80093e-120	Ex
Ttc28	8.12903e-124	-0.15691	2.12314e-119	Ex
Gm13052	1.39815e-123	-0.198574	3.65169e-119	Ex
Nrep	2.61443e-123	-0.118451	6.82838e-119	Ex
Cdh9	3.12621e-122	-0.489608	8.16503e-118	Ex
Matk	3.45445e-122	-0.236867	9.02235e-118	Ex
Rimklb	3.60849e-121	-0.114484	9.42466e-117	Ex
Efcab6	6.17646e-121	-0.170935	1.61317e-116	Ex
Gm14330	2.78889e-120	-0.110444	7.28402e-116	Ex
Ebf4	1.74104e-119	-0.100798	4.54724e-115	Ex
Neto2	1.88933e-118	-0.281048	4.93456e-114	Ex
Gm20754	2.2197e-118	-0.219254	5.79741e-114	Ex
Flrt2	2.71096e-118	-0.266778	7.0805e-114	Ex
Sox4	2.73708e-118	-0.103163	7.14869e-114	Ex
Adarb2	1.21695e-117	-0.262161	3.17842e-113	Ex
Frmd4b	8.88513e-117	-0.153107	2.32062e-112	Ex
Vgll4	1.87602e-116	-0.250177	4.89978e-112	Ex
Galnt18	4.90195e-116	-0.247345	1.28029e-111	Ex
Col23a1	1.59108e-115	-0.323707	4.15559e-111	Ex
Mid1	1.90871e-114	-0.165953	4.98517e-110	Ex
Fam155a	5.64397e-112	-0.195854	1.47409e-107	Ex
Brinp1	8.67359e-111	-0.242411	2.26537e-106	Ex
Il1rapl2	3.82554e-110	-0.352596	9.99154e-106	Ex
Sox5	2.98509e-109	-0.288607	7.79647e-105	Ex
Prickle2	1.14992e-108	-0.182715	3.00335e-104	Ex
Cacna1c	3.82737e-107	-0.211834	9.99632e-103	Ex
Dclk1	5.67302e-107	-0.127873	1.48168e-102	Ex
Hecw2	5.29411e-106	-0.206487	1.38272e-101	Ex
Dcc	6.26805e-106	-0.176378	1.63709e-101	Ex
Gm36251	9.63622e-105	-0.103978	2.51679e-100	Ex
Gm6994	7.2497e-104	-0.117223	1.89348e-99	Ex
Gm26917	3.06314e-103	-0.154443	8.00031e-99	Ex
Ptprn2	3.57419e-103	-0.160927	9.33507e-99	Ex
Add3	3.54499e-102	-0.17077	9.2588e-98	Ex
Rras2	3.85764e-102	-0.165445	1.00754e-97	Ex
Robo1	6.38006e-102	-0.111621	1.66634e-97	Ex
Gpc6	2.07964e-101	-0.434281	5.4316e-97	Ex
Prmt8	3.9082e-101	-0.196908	1.02074e-96	Ex
Klhl29	7.07203e-101	-0.208312	1.84707e-96	Ex
Adamts20	2.74094e-100	-0.13312	7.15877e-96	Ex
Cntnap4	5.47964e-100	-0.254956	1.43117e-95	Ex
Bicd1	1.34493e-98	-0.147433	3.5127e-94	Ex
Ppp1r14c	6.65759e-98	-0.161976	1.73883e-93	Ex
Ptprr	8.19916e-98	-0.235845	2.14146e-93	Ex
Tmem196	1.80232e-97	-0.231405	4.7073e-93	Ex
Sdk2	2.59092e-97	-0.25627	6.76696e-93	Ex
Adamts18	4.19215e-97	-0.192004	1.09491e-92	Ex
Rfx3	5.96602e-97	-0.302226	1.5582e-92	Ex
Fat3	1.10188e-96	-0.234476	2.8779e-92	Ex
Setbp1	1.69469e-96	-0.163417	4.42619e-92	Ex
Tsga10	1.49929e-95	-0.150613	3.91585e-91	Ex
Fstl5	2.97851e-95	-0.157341	7.77927e-91	Ex
Wscd2	9.13323e-95	-0.188737	2.38542e-90	Ex
Celf5	1.96779e-94	-0.177621	5.13948e-90	Ex
Serpine2	2.31714e-94	-0.104985	6.05191e-90	Ex
Lpp	1.17241e-93	-0.144851	3.06211e-89	Ex
Jcad	5.26073e-93	-0.14782	1.374e-88	Ex
Zfp46	9.44598e-93	-0.112217	2.4671e-88	Ex
Rnf144a	1.13887e-92	-0.15275	2.9745e-88	Ex
Shisa9	1.77398e-92	-0.24429	4.63329e-88	Ex
Nfasc	1.8536e-92	-0.158007	4.84124e-88	Ex
Grin2a	3.34101e-92	-0.184833	8.72606e-88	Ex
St3gal1	5.53577e-92	-0.20169	1.44583e-87	Ex
C530008M17Rik	8.68873e-92	-0.207329	2.26932e-87	Ex
Klhl2	4.84327e-91	-0.181796	1.26497e-86	Ex
Rnf112	1.28515e-88	-0.173157	3.35657e-84	Ex
Plxna4	1.55514e-88	-0.253214	4.06171e-84	Ex
Zfp827	3.22395e-88	-0.149575	8.42031e-84	Ex
Sox2ot	4.60395e-88	-0.142379	1.20246e-83	Ex
3110039M20Rik	9.75742e-88	-0.14345	2.54844e-83	Ex
Phf14	5.99616e-87	-0.15829	1.56608e-82	Ex
Glra2	1.46366e-86	-0.271238	3.82279e-82	Ex
Tlk1	1.93613e-86	-0.158381	5.05677e-82	Ex
Itgb8	3.31406e-86	-0.130689	8.65567e-82	Ex
Cdh11	3.58154e-86	-0.226083	9.35427e-82	Ex
Hunk	3.76636e-86	-0.160164	9.83698e-82	Ex
Tenm3	4.04705e-86	-0.323588	1.05701e-81	Ex
Fam110b	4.23087e-86	-0.187288	1.10502e-81	Ex
Zfp697	4.26106e-86	-0.141081	1.1129e-81	Ex
Scube1	5.96109e-86	-0.24215	1.55692e-81	Ex
Bmpr1b	6.31365e-86	-0.260069	1.649e-81	Ex
Rbfox3	6.34276e-86	-0.135584	1.6566e-81	Ex
Tnr	1.14442e-85	-0.161211	2.98899e-81	Ex
Ntrk3	3.53636e-85	-0.220947	9.23627e-81	Ex
Megf11	6.68238e-85	-0.284058	1.7453e-80	Ex
Dpysl3	4.2015e-84	-0.135333	1.09735e-79	Ex
Cdh10	7.39507e-84	-0.299831	1.93145e-79	Ex
Vwc2l	1.42419e-83	-0.143014	3.71971e-79	Ex
Armc9	2.15552e-83	-0.156035	5.62978e-79	Ex
Ndst3	7.15225e-83	-0.179232	1.86803e-78	Ex
Osbpl10	2.49437e-82	-0.154361	6.5148e-78	Ex
Lingo2	5.3231e-82	-0.138831	1.39029e-77	Ex
Rab34	6.51826e-82	-0.106746	1.70244e-77	Ex
9530052E02Rik	1.50354e-80	-0.106682	3.92695e-76	Ex
BC005561	6.0227e-80	-0.147262	1.57301e-75	Ex
Shisa6	2.17587e-79	-0.30295	5.68294e-75	Ex
Dscaml1	8.22274e-79	-0.282024	2.14762e-74	Ex
Gm50304	1.61298e-78	-0.169708	4.21279e-74	Ex
Chn2	2.11914e-78	-0.17143	5.53476e-74	Ex
Plxdc2	2.37442e-78	-0.220731	6.20151e-74	Ex
Gm28175	6.0836e-77	-0.102828	1.58892e-72	Ex
Trpc5	8.13675e-77	-0.233824	2.12516e-72	Ex
Slco3a1	9.59987e-77	-0.15494	2.50729e-72	Ex
Adamts16	2.8948e-76	-0.14678	7.56065e-72	Ex
Pex5l	4.48563e-76	-0.212547	1.17156e-71	Ex
Fstl4	5.80119e-76	-0.341871	1.51516e-71	Ex
Gabrg3	6.94391e-76	-0.243711	1.81361e-71	Ex
Hs6st3	2.12133e-75	-0.168612	5.5405e-71	Ex
Ttc7b	1.11355e-74	-0.147379	2.90837e-70	Ex
Kcnn2	1.42931e-74	-0.186499	3.73307e-70	Ex
Rasgef1c	1.89894e-74	-0.105336	4.95965e-70	Ex
Tenm1	2.53051e-74	-0.199934	6.60918e-70	Ex
Spink10	6.25912e-74	-0.136053	1.63476e-69	Ex
Actn2	1.50408e-73	-0.102724	3.92836e-69	Ex
Zfyve28	5.03029e-73	-0.145389	1.31381e-68	Ex
Fbxl7	1.3439e-72	-0.173211	3.50999e-68	Ex
Tbl1xr1	2.53236e-72	-0.138101	6.61402e-68	Ex
Jazf1	3.98179e-70	-0.117574	1.03996e-65	Ex
Anks1b	4.69449e-70	-0.100667	1.22611e-65	Ex
Sema6d	5.34613e-70	-0.209871	1.3963e-65	Ex
Srrm3	6.28269e-70	-0.152216	1.64091e-65	Ex
Pth2r	3.47033e-69	-0.101679	9.06381e-65	Ex
Cacna1e	3.66842e-69	-0.154939	9.58118e-65	Ex
1500004A13Rik	7.02156e-69	-0.15023	1.83389e-64	Ex
B3gat1	8.82876e-69	-0.154902	2.30589e-64	Ex
Tafa5	9.18301e-69	-0.176142	2.39842e-64	Ex
Ndst4	2.13242e-68	-0.461017	5.56946e-64	Ex
Trim24	9.36464e-68	-0.121741	2.44586e-63	Ex
Pde4a	9.62524e-68	-0.152005	2.51392e-63	Ex
Lrrfip1	2.29641e-67	-0.133393	5.99777e-63	Ex
1700019D03Rik	3.47616e-67	-0.106904	9.07903e-63	Ex
Gpm6a	6.10514e-67	-0.134868	1.59454e-62	Ex
Pkia	6.38679e-67	-0.151054	1.6681e-62	Ex
Lix1	8.83221e-67	-0.128722	2.3068e-62	Ex
Zdhhc14	1.74283e-66	-0.135115	4.55192e-62	Ex
Lyzl4	1.78542e-66	-0.118192	4.66317e-62	Ex
Clstn2	9.59982e-66	-0.181246	2.50728e-61	Ex
Grem2	1.78556e-65	-0.113359	4.66353e-61	Ex
Gm17494	2.34939e-65	-0.116861	6.13613e-61	Ex
Cdh6	3.86958e-65	-0.227927	1.01066e-60	Ex
Zfp523	1.88076e-64	-0.121186	4.91218e-60	Ex
Ice1	4.46324e-64	-0.136548	1.16571e-59	Ex
Scai	8.35611e-64	-0.193111	2.18245e-59	Ex
Dab1	1.1266e-63	-0.185048	2.94246e-59	Ex
Gm15155	1.82566e-63	-0.166271	4.76826e-59	Ex
Arl15	7.82868e-62	-0.16773	2.04469e-57	Ex
6530403H02Rik	1.69177e-61	-0.17777	4.41858e-57	Ex
Shank1	4.60434e-61	-0.135229	1.20256e-56	Ex
Magi1	5.44621e-61	-0.140768	1.42244e-56	Ex
Cask	1.72676e-60	-0.133318	4.50994e-56	Ex
Npas4	2.1748e-60	-0.121607	5.68014e-56	Ex
Ccl25	1.64047e-59	-0.114723	4.28457e-55	Ex
Pdzd2	1.78033e-59	-0.107606	4.64986e-55	Ex
Cabin1	2.2522e-59	-0.121145	5.88229e-55	Ex
Casc4	3.32211e-59	-0.117997	8.67668e-55	Ex
Cdc42se2	1.03439e-58	-0.128137	2.70163e-54	Ex
Ncam1	2.21694e-58	-0.134877	5.7902e-54	Ex
Fam135b	4.02436e-58	-0.131158	1.05108e-53	Ex
Rbm28	4.05422e-58	-0.121586	1.05888e-53	Ex
Mthfd1l	2.54658e-57	-0.125212	6.65115e-53	Ex
Gm1043	2.81549e-57	-0.142982	7.3535e-53	Ex
Gm15398	4.22932e-57	-0.183063	1.10461e-52	Ex
Camk2b	4.45478e-57	-0.124318	1.1635e-52	Ex
Sertad2	5.59623e-57	-0.141523	1.46162e-52	Ex
Zfp804a	6.62506e-57	-0.250563	1.73033e-52	Ex
Nav3	8.11703e-57	-0.100234	2.12001e-52	Ex
Efnb2	1.37272e-56	-0.120096	3.58527e-52	Ex
D430041D05Rik	1.40053e-56	-0.125965	3.65789e-52	Ex
Chd3	2.56446e-56	-0.150692	6.69786e-52	Ex
Far2	3.72629e-56	-0.140314	9.73233e-52	Ex
Grm7	1.08504e-55	-0.134905	2.83391e-51	Ex
Dok6	1.18423e-55	-0.11876	3.09297e-51	Ex
Tanc2	1.56431e-55	-0.132202	4.08567e-51	Ex
Angpt1	6.50463e-55	-0.193908	1.69888e-50	Ex
Msra	6.61537e-55	-0.149638	1.7278e-50	Ex
Grin3a	9.87303e-55	-0.166164	2.57864e-50	Ex
Myo1d	1.09035e-54	-0.122025	2.84777e-50	Ex
Unc5c	2.03054e-54	-0.279107	5.30336e-50	Ex
Prkg2	2.51863e-54	-0.114171	6.57816e-50	Ex
Rapgef5	6.16771e-54	-0.189381	1.61088e-49	Ex
Ldb2	1.05495e-53	-0.201872	2.75532e-49	Ex
Ssbp4	4.9066e-53	-0.129949	1.28151e-48	Ex
Stau2	6.01287e-53	-0.106202	1.57044e-48	Ex
Ulk4	6.2588e-53	-0.126515	1.63467e-48	Ex
Rgs7	7.18892e-53	-0.10644	1.8776e-48	Ex
Kcnn3	1.93874e-52	-0.110726	5.0636e-48	Ex
Traip	5.98131e-52	-0.102715	1.5622e-47	Ex
Ccdc138	7.76956e-52	-0.106344	2.02925e-47	Ex
Kcnk9	8.3518e-52	-0.115335	2.18132e-47	Ex
Tln2	4.91574e-51	-0.131102	1.28389e-46	Ex
Asxl3	6.35067e-51	-0.117481	1.65867e-46	Ex
Ddx17	2.18585e-50	-0.114175	5.70902e-46	Ex
Ndrg3	2.41682e-50	-0.131476	6.31226e-46	Ex
Rnf130	1.8501e-49	-0.122508	4.8321e-45	Ex
Ccnl2	1.96913e-49	-0.133481	5.14297e-45	Ex
Zfp385b	3.31845e-49	-0.162467	8.66714e-45	Ex
Pmepa1	4.1382e-49	-0.11588	1.08081e-44	Ex
Hectd2	9.49637e-49	-0.104182	2.48026e-44	Ex
Rftn1	1.39775e-48	-0.133639	3.65066e-44	Ex
Cpne8	1.83004e-48	-0.168452	4.77969e-44	Ex
Syt16	2.67192e-48	-0.120887	6.97851e-44	Ex
Tmem163	2.74102e-48	-0.116508	7.159e-44	Ex
Nyap2	4.60307e-48	-0.12987	1.20223e-43	Ex
Slc8a1	4.78049e-48	-0.173407	1.24857e-43	Ex
Lekr1	8.05308e-48	-0.117797	2.1033e-43	Ex
Lmo7	8.49411e-48	-0.166796	2.21849e-43	Ex
St6gal2	1.14291e-47	-0.147507	2.98506e-43	Ex
4921539H07Rik	1.35595e-47	-0.112371	3.54146e-43	Ex
Palmd	1.91176e-47	-0.100142	4.99315e-43	Ex
Srsf6	2.38128e-47	-0.10765	6.21943e-43	Ex
Rbms1	3.57891e-47	-0.169038	9.34739e-43	Ex
Hdac4	7.3955e-47	-0.135111	1.93156e-42	Ex
Tmem181a	7.80696e-47	-0.124263	2.03902e-42	Ex
Adamts3	1.01304e-46	-0.145813	2.64586e-42	Ex
A830082K12Rik	1.02396e-46	-0.131836	2.67437e-42	Ex
Grid2	1.05854e-46	-0.149757	2.7647e-42	Ex
Mgat4c	1.5036e-46	-0.201119	3.9271e-42	Ex
Col12a1	1.59416e-46	-0.237127	4.16364e-42	Ex
Cyth3	3.67095e-46	-0.104642	9.58779e-42	Ex
Rhbdl1	5.45262e-46	-0.106991	1.42412e-41	Ex
Pitpnc1	7.09507e-46	-0.118535	1.85309e-41	Ex
Gabrb2	7.25777e-46	-0.11587	1.89559e-41	Ex
Sept11	7.27861e-46	-0.120438	1.90103e-41	Ex
Nsun2	9.73989e-46	-0.109071	2.54386e-41	Ex
Fam135a	1.00845e-45	-0.126804	2.63386e-41	Ex
Syndig1	1.15483e-45	-0.142205	3.01619e-41	Ex
Syt10	1.29783e-45	-0.101913	3.38966e-41	Ex
Dock9	1.63119e-45	-0.114718	4.26035e-41	Ex
Grik4	1.76413e-45	-0.196209	4.60756e-41	Ex
Htr2a	8.39317e-45	-0.109573	2.19213e-40	Ex
Bdnf	1.5982e-44	-0.13115	4.17418e-40	Ex
Tmem178b	2.12749e-44	-0.145323	5.55657e-40	Ex
Pcdh11x	3.16167e-44	-0.108387	8.25765e-40	Ex
Mirg	3.87474e-44	-0.12579	1.012e-39	Ex
Thrb	6.32469e-44	-0.166927	1.65188e-39	Ex
Ralgapa2	1.2661e-43	-0.125576	3.30679e-39	Ex
Kif26b	1.33049e-43	-0.144934	3.47497e-39	Ex
Tnpo1	1.9434e-43	-0.109144	5.07577e-39	Ex
Plcxd3	3.17141e-43	-0.238977	8.28308e-39	Ex
Grm3	9.96246e-43	-0.2193	2.602e-38	Ex
Trappc9	1.55033e-42	-0.111866	4.04915e-38	Ex
Rspo2	2.73268e-42	-0.20104	7.13721e-38	Ex
Samd5	3.31041e-42	-0.161697	8.64614e-38	Ex
Mapk8	4.43983e-42	-0.112852	1.15959e-37	Ex
Akap13	6.45668e-42	-0.111652	1.68636e-37	Ex
Rab40b	7.9789e-42	-0.113603	2.08393e-37	Ex
Arhgef9	1.21296e-41	-0.115019	3.16801e-37	Ex
Fndc3b	3.46595e-41	-0.123065	9.05236e-37	Ex
Erc1	6.01045e-41	-0.102427	1.56981e-36	Ex
Fhod3	7.41859e-41	-0.117155	1.93759e-36	Ex
Unc13c	9.58356e-41	-0.117895	2.50303e-36	Ex
Capn15	1.31001e-40	-0.107858	3.42148e-36	Ex
Hs3st2	1.31165e-40	-0.107499	3.42576e-36	Ex
Ptn	2.38029e-40	-0.145063	6.21685e-36	Ex
Slc44a5	7.09091e-40	-0.196696	1.852e-35	Ex
Maml2	7.67556e-40	-0.158642	2.0047e-35	Ex
Pacsin1	1.0578e-39	-0.112976	2.76276e-35	Ex
Cdh8	1.30288e-39	-0.159643	3.40287e-35	Ex
Grk5	1.66033e-39	-0.118961	4.33644e-35	Ex
Inf2	3.51922e-39	-0.118263	9.19151e-35	Ex
Syt7	3.56894e-39	-0.141375	9.32135e-35	Ex
Gabrg2	5.87097e-39	-0.110689	1.53338e-34	Ex
Nsmf	5.89169e-39	-0.114469	1.53879e-34	Ex
Wwc2	1.0828e-38	-0.102811	2.82805e-34	Ex
Necab1	1.11059e-38	-0.168133	2.90064e-34	Ex
Ltbp1	1.29811e-38	-0.124352	3.39041e-34	Ex
Acsl1	2.40736e-38	-0.101945	6.28754e-34	Ex
Cbx6	2.4789e-38	-0.117128	6.47439e-34	Ex
Tcerg1l	3.96347e-38	-0.112133	1.03518e-33	Ex
A830036E02Rik	4.32856e-38	-0.126376	1.13053e-33	Ex
Ntng2	5.36011e-38	-0.185385	1.39995e-33	Ex
Zfp536	7.98339e-38	-0.265521	2.0851e-33	Ex
Fhit	9.1023e-38	-0.101071	2.37734e-33	Ex
Snrnp70	3.05912e-37	-0.120728	7.9898e-33	Ex
Cnr1	1.15763e-36	-0.117907	3.02349e-32	Ex
Arhgef28	1.61982e-36	-0.115193	4.23064e-32	Ex
Lmtk2	2.09092e-36	-0.111576	5.46108e-32	Ex
Ide	2.09535e-36	-0.102605	5.47264e-32	Ex
Tle4	8.30521e-36	-0.135854	2.16916e-31	Ex
Adcy2	1.43121e-35	-0.175642	3.73805e-31	Ex
Gm48957	6.27601e-35	-0.11145	1.63917e-30	Ex
Dlc1	8.43407e-35	-0.296717	2.20281e-30	Ex
Gpcpd1	2.73703e-34	-0.115278	7.14857e-30	Ex
Zfp608	3.90488e-34	-0.125269	1.01988e-29	Ex
Etv1	5.90377e-34	-0.226517	1.54195e-29	Ex
Igsf11	1.49187e-33	-0.101978	3.89647e-29	Ex
Fras1	1.70705e-33	-0.163143	4.45846e-29	Ex
Mef2c	2.73663e-33	-0.210251	7.14754e-29	Ex
Pcsk5	5.77755e-33	-0.199668	1.50898e-28	Ex
Dcx	8.44056e-33	-0.133134	2.20451e-28	Ex
Sorcs3	1.41325e-32	-0.166171	3.69112e-28	Ex
Ptprt	1.36797e-31	-0.224109	3.57287e-27	Ex
Mgat5	1.71697e-31	-0.140297	4.48437e-27	Ex
Pdzrn3	3.8882e-31	-0.248609	1.01552e-26	Ex
Lrrtm3	1.41935e-30	-0.139801	3.70706e-26	Ex
Ptk2	3.33863e-30	-0.135772	8.71982e-26	Ex
Dpp10	2.16688e-29	-0.106094	5.65945e-25	Ex
Dok5	3.15718e-29	-0.106761	8.24592e-25	Ex
Sema3e	4.29163e-29	-0.164316	1.12089e-24	Ex
Parm1	7.01057e-29	-0.109182	1.83102e-24	Ex
Plcl1	2.27933e-28	-0.10757	5.95315e-24	Ex
Celf3	2.81717e-28	-0.108348	7.35789e-24	Ex
Tenm4	7.94192e-28	-0.123515	2.07427e-23	Ex
Lmo3	1.05035e-27	-0.156969	2.74331e-23	Ex
Gse1	1.06415e-27	-0.138469	2.77934e-23	Ex
Gm26871	1.07592e-27	-0.124268	2.8101e-23	Ex
Nrp1	1.36538e-27	-0.186089	3.56609e-23	Ex
Vwc2	4.1701e-27	-0.107106	1.08915e-22	Ex
Garnl3	6.78193e-27	-0.280244	1.77131e-22	Ex
Thsd4	1.22444e-26	-0.107739	3.198e-22	Ex
Wdr17	1.84291e-26	-0.130719	4.81332e-22	Ex
Dnm2	5.2914e-26	-0.100081	1.38201e-21	Ex
Pde4b	6.55721e-26	-0.138718	1.71261e-21	Ex
Qk	9.77552e-26	-0.123075	2.55317e-21	Ex
Mir124-2hg	2.95301e-25	-0.104202	7.71268e-21	Ex
A330102I10Rik	6.16715e-25	-0.15573	1.61074e-20	Ex
Sema5a	7.71366e-25	-0.162286	2.01465e-20	Ex
Unc13b	1.15699e-24	-0.108987	3.02182e-20	Ex
Syt17	2.42465e-24	-0.108143	6.3327e-20	Ex
Plekha7	2.71188e-24	-0.113708	7.08288e-20	Ex
Pid1	5.48458e-24	-0.165344	1.43246e-19	Ex
Wls	1.10705e-23	-0.129073	2.8914e-19	Ex
Satb2	2.08483e-23	-0.103684	5.44517e-19	Ex
Scn3a	3.63231e-23	-0.101946	9.48688e-19	Ex
Elavl2	1.19233e-22	-0.120249	3.11411e-18	Ex
Grik5	2.69464e-22	-0.102464	7.03787e-18	Ex
Hip1	4.15399e-22	-0.129192	1.08494e-17	Ex
Rogdi	6.95688e-22	-0.104804	1.817e-17	Ex
Mir670hg	3.06073e-21	-0.13488	7.99402e-17	Ex
Luc7l3	7.29869e-21	-0.101354	1.90627e-16	Ex
Kcnh1	8.25e-21	-0.102773	2.15474e-16	Ex
Sgk1	1.02255e-20	-0.118516	2.6707e-16	Ex
Slc35f3	1.03267e-20	-0.117543	2.69713e-16	Ex
Tmem191c	1.14284e-20	-0.13211	2.98487e-16	Ex
Pik3r3	1.35487e-20	-0.105353	3.53864e-16	Ex
Kcnk2	1.70635e-20	-0.148131	4.45664e-16	Ex
Neto1	2.57029e-20	-0.10333	6.71309e-16	Ex
Rgs6	3.426e-20	-0.162689	8.94803e-16	Ex
Gsg1l	5.97808e-19	-0.117196	1.56136e-14	Ex
Ano4	1.54004e-18	-0.16513	4.02227e-14	Ex
Dtna	1.84312e-18	-0.107411	4.81386e-14	Ex
Ssbp2	3.10383e-18	-0.100343	8.10657e-14	Ex
Sulf1	3.12747e-18	-0.258854	8.16832e-14	Ex
Slit3	1.52357e-17	-0.190717	3.97927e-13	Ex
Spon1	7.82011e-17	-0.204608	2.04246e-12	Ex
Kcnh5	8.74422e-17	-0.123628	2.28382e-12	Ex
Tmem178	9.94633e-17	-0.111255	2.59778e-12	Ex
Dscam	4.50499e-15	-0.104109	1.17661e-10	Ex
Zmiz1	3.97883e-13	-0.115599	1.03919e-08	Ex
Grik3	1.72492e-12	-0.16822	4.50516e-08	Ex
Rorb	1.91587e-12	-0.113942	5.00387e-08	Ex
Hs3st4	4.69954e-12	-0.259158	1.22743e-07	Ex
Abi3bp	1.10301e-11	-0.266151	2.88085e-07	Ex
Lcorl	2.99784e-11	-0.117755	7.82975e-07	Ex
Rmst	4.47966e-10	-0.145939	1.17e-05	Ex
Pcsk2	5.46605e-10	-0.100098	1.42762e-05	Ex
Svil	5.66824e-09	-0.145738	0.000148043	Ex
Slc1a2	5.01983e-08	-0.143101	0.00131108	Ex
