# Supplementary material for: Multisensory gamma stimulation enhances adult neurogenesis and improves cognitive function in male mice with Down Syndrome
Source: PLoS One. 2025 Apr 24;20(4):e0317428. doi: 10.1371/journal.pone.0317428 (PMC12021272; doi:10.1371/journal.pone.0317428)
Supplement: S5 Table A-C — (ZIP) [file pone.0317428.s016.zip › Table5/TableS5C.xlsx]

## Sheet: Sheet1
TableS5C: List of downregulated genes in aging, in human excitatory neurons
Gene	p_val	avg_log2FC	p_val_adj	cell_type
NREP	0	-1.0657	0	Excitatory neurons cell
PLPPR4	0	-1.04521	0	Excitatory neurons cell
NPTXR	0	-1.00773	0	Excitatory neurons cell
HIVEP2	0	-0.953991	0	Excitatory neurons cell
CPE	0	-0.949985	0	Excitatory neurons cell
CX3CL1	0	-0.947204	0	Excitatory neurons cell
EGR1	0	-0.9305	0	Excitatory neurons cell
SYP	0	-0.910239	0	Excitatory neurons cell
CAMK4	0	-0.882437	0	Excitatory neurons cell
NRCAM	0	-0.874814	0	Excitatory neurons cell
PCP4	1.77e-177	-0.853656	3.64e-173	Excitatory neurons cell
SLC1A2	1.51e-294	-0.825324	3.11e-290	Excitatory neurons cell
PCDH9	0	-0.801011	0	Excitatory neurons cell
NPTX2	7.42e-276	-0.796427	1.53e-271	Excitatory neurons cell
ARHGDIG	0	-0.793686	0	Excitatory neurons cell
PCDH10	0	-0.767899	0	Excitatory neurons cell
LINGO1	0	-0.763091	0	Excitatory neurons cell
HMGCS1	0	-0.72885	0	Excitatory neurons cell
PLCB1	0	-0.72623	0	Excitatory neurons cell
GPR26	7.06e-254	-0.721532	1.45e-249	Excitatory neurons cell
ALCAM	4.15e-237	-0.706436	8.53e-233	Excitatory neurons cell
CCSER1	8.974639e-314	-0.698567	0	Excitatory neurons cell
SCD5	0	-0.684404	0	Excitatory neurons cell
NBEA	0	-0.682508	0	Excitatory neurons cell
FUT9	0	-0.6784	0	Excitatory neurons cell
COL24A1	5.8e-282	-0.677991	1.19e-277	Excitatory neurons cell
CDK5R2	0	-0.668269	0	Excitatory neurons cell
C4orf48	0	-0.653401	0	Excitatory neurons cell
PTPRZ1	2.05e-175	-0.649321	4.21e-171	Excitatory neurons cell
APP	0	-0.647502	0	Excitatory neurons cell
ARPP21	0	-0.642917	0	Excitatory neurons cell
TRMT9B	1.54e-164	-0.642304	3.18e-160	Excitatory neurons cell
RASGRP1	3.11e-233	-0.633474	6.41e-229	Excitatory neurons cell
DUSP6	4.23e-212	-0.626764	8.7e-208	Excitatory neurons cell
DCLK1	0	-0.62572	0	Excitatory neurons cell
NCAM2	1.13e-282	-0.621348	2.33e-278	Excitatory neurons cell
ENC1	4.75e-289	-0.610125	9.77e-285	Excitatory neurons cell
GALNT8	4.55e-250	-0.60752	9.36e-246	Excitatory neurons cell
HOMER1	0	-0.606841	0	Excitatory neurons cell
UQCRQ	4.44e-297	-0.604343	9.13e-293	Excitatory neurons cell
PGM2L1	0	-0.597396	0	Excitatory neurons cell
CPNE6	3.59e-177	-0.591823	7.38e-173	Excitatory neurons cell
RAB3C	3.12e-306	-0.585312	6.42e-302	Excitatory neurons cell
NETO2	4.86e-196	-0.58516	1e-191	Excitatory neurons cell
ASPHD1	4.53e-243	-0.584447	9.33e-239	Excitatory neurons cell
STARD4	2.51e-209	-0.584173	5.16e-205	Excitatory neurons cell
COL11A1	2.92e-180	-0.583565	6.01e-176	Excitatory neurons cell
BCL11A	1.15e-288	-0.582955	2.36e-284	Excitatory neurons cell
PPP3CB	0	-0.582021	0	Excitatory neurons cell
LRRC7	0	-0.579636	0	Excitatory neurons cell
TRIM9	0	-0.578485	0	Excitatory neurons cell
SST	4.55e-185	-0.576198	9.35e-181	Excitatory neurons cell
CRMP1	0	-0.569151	0	Excitatory neurons cell
PPFIA2	0	-0.565341	0	Excitatory neurons cell
SDC3	1.88e-228	-0.56301	3.86e-224	Excitatory neurons cell
HSPA8	1.8e-179	-0.562748	3.7e-175	Excitatory neurons cell
SNCG	1.49e-141	-0.558693	3.07e-137	Excitatory neurons cell
SYNGR1	0	-0.553856	0	Excitatory neurons cell
DGKZ	0	-0.549653	0	Excitatory neurons cell
LGALS1	1e-180	-0.546662	2.06e-176	Excitatory neurons cell
THY1	1.357656e-310	-0.543693	2.79e-306	Excitatory neurons cell
SCG5	7.84e-260	-0.543361	1.61e-255	Excitatory neurons cell
CLSTN3	1.31e-306	-0.542247	2.7e-302	Excitatory neurons cell
ATP2B2	0	-0.540006	0	Excitatory neurons cell
LRP1B	1.61e-185	-0.539623	3.31e-181	Excitatory neurons cell
ARAP2	2.66e-248	-0.534049	5.47e-244	Excitatory neurons cell
SVOP	5.11e-266	-0.533041	1.05e-261	Excitatory neurons cell
OLFM2	3.56e-146	-0.529243	7.31e-142	Excitatory neurons cell
NRSN1	6.37e-225	-0.527202	1.31e-220	Excitatory neurons cell
MAP2	0	-0.523455	0	Excitatory neurons cell
TTYH1	1.13e-262	-0.523394	2.32e-258	Excitatory neurons cell
EFR3B	3.43e-217	-0.522156	7.05e-213	Excitatory neurons cell
SEZ6L2	0	-0.521086	0	Excitatory neurons cell
SLC24A2	9.52e-302	-0.518995	1.96e-297	Excitatory neurons cell
CNTN1	0	-0.512104	0	Excitatory neurons cell
ETV1	2.46e-128	-0.511856	5.06e-124	Excitatory neurons cell
PCLO	0	-0.511262	0	Excitatory neurons cell
KCNV1	1.78e-240	-0.507712	3.65e-236	Excitatory neurons cell
SCG2	1.11e-207	-0.505944	2.29e-203	Excitatory neurons cell
EPHA5	1.4e-145	-0.505287	2.89e-141	Excitatory neurons cell
CHGB	6.17e-227	-0.501562	1.27e-222	Excitatory neurons cell
ITFG1	0	-0.499754	0	Excitatory neurons cell
FAM171B	2.04e-302	-0.497811	4.2e-298	Excitatory neurons cell
ATP1B1	1.6e-181	-0.495762	3.29e-177	Excitatory neurons cell
CDC42	1.08e-283	-0.494953	2.21e-279	Excitatory neurons cell
ELMOD1	5.26e-268	-0.493271	1.08e-263	Excitatory neurons cell
XKR4	3.6e-155	-0.491815	7.4e-151	Excitatory neurons cell
HSPA5	7.83e-249	-0.48756	1.61e-244	Excitatory neurons cell
PDE10A	7.68e-155	-0.481482	1.58e-150	Excitatory neurons cell
ACSL4	1.67e-157	-0.478932	3.43e-153	Excitatory neurons cell
NTRK2	0	-0.478552	0	Excitatory neurons cell
ATP6V1A	0	-0.477376	0	Excitatory neurons cell
SPRED1	2.58e-169	-0.474823	5.32e-165	Excitatory neurons cell
GABRG1	1.05e-80	-0.47416	2.16e-76	Excitatory neurons cell
BEX5	1.13e-229	-0.472823	2.32e-225	Excitatory neurons cell
DPYSL2	1.99e-267	-0.466849	4.09e-263	Excitatory neurons cell
SCN2A	0	-0.46479	0	Excitatory neurons cell
CORO1A	4.59e-197	-0.459145	9.45e-193	Excitatory neurons cell
GABRA4	2.86e-245	-0.455894	5.89e-241	Excitatory neurons cell
SEC11C	1.92e-177	-0.455222	3.96e-173	Excitatory neurons cell
MYO5A	3.811647e-318	-0.453941	7.841321e-314	Excitatory neurons cell
PTPRD	5.69e-298	-0.449284	1.17e-293	Excitatory neurons cell
PCMT1	1.26e-246	-0.448429	2.59e-242	Excitatory neurons cell
CXADR	2.14e-205	-0.448353	4.4e-201	Excitatory neurons cell
ANO3	4.86e-265	-0.448209	1e-260	Excitatory neurons cell
RTN1	2.05e-139	-0.446478	4.21e-135	Excitatory neurons cell
TRHDE	8.71e-164	-0.444663	1.79e-159	Excitatory neurons cell
