# Supplementary material for: Multisensory gamma stimulation enhances adult neurogenesis and improves cognitive function in male mice with Down Syndrome
Source: PLoS One. 2025 Apr 24;20(4):e0317428. doi: 10.1371/journal.pone.0317428 (PMC12021272; doi:10.1371/journal.pone.0317428)
Supplement: S6 Table A-D — (ZIP) [file pone.0317428.s017.zip]

Archive with 5 entries (4 files):
- Table6/
- Table6/TableS6A.xlsx
- Table6/TableS6B.xlsx
- Table6/TableS6C.xlsx
- Table6/TableS6D.xlsx
