# Supplementary material for: Multisensory gamma stimulation enhances adult neurogenesis and improves cognitive function in male mice with Down Syndrome
Source: PLoS One. 2025 Apr 24;20(4):e0317428. doi: 10.1371/journal.pone.0317428 (PMC12021272; doi:10.1371/journal.pone.0317428)
Supplement: S6 Table A-D — (ZIP) [file pone.0317428.s017.zip › Table6/TableS6A.xlsx]

## Sheet: Sheet1
TableS6A: downregulated genes in mouse AD, bulk RNAseq, 4 months
symbol	log2FoldChange	pvalue	padj
Mme	-0.926197	4.4e-12	8.78e-10
Cort	-0.661209	2.08e-10	3.26e-08
Vipr1	-0.573539	9.07e-09	1.12e-06
Fosb	-1.14213	1.06e-07	1.11e-05
Tmem151b	-0.330917	1.36e-07	1.4e-05
Dnajb5	-0.352807	2.22e-07	2.21e-05
Fbxo9	-0.153587	3.35e-07	3.22e-05
Ncald	-0.276145	4.17e-07	3.89e-05
Pdlim1	-0.568633	5.32e-07	4.83e-05
Etv5	-0.390562	7.34e-07	6.52e-05
Rab11b	-0.124229	1.09e-06	9.37e-05
Gpr3	-0.769756	1.63e-06	0.00013606
Egr1	-0.978354	1.97e-06	0.00016145
Nr4a2	-0.768721	2.61e-06	0.00020633
B3galnt1	-0.175631	2.61e-06	0.00020633
Trib2	-0.271899	3.05e-06	0.00023754
Hdac9	-0.252953	5.02e-06	0.00037199
Rnps1	-0.139702	5.64e-06	0.00041511
Dusp1	-0.943988	5.97e-06	0.00043516
Polr2c	-0.159879	6.66e-06	0.00047543
Arc	-0.901306	6.92e-06	0.00049222
Mfsd2a	-0.307832	8.29e-06	0.00057663
Tusc2	-0.155895	9.17e-06	0.00063358
Klhdc3	-0.165191	1.12e-05	0.00076202
Nr4a1	-0.879327	1.19e-05	0.00080577
Cx3cl1	-0.237153	1.25e-05	0.00083753
Camk1g	-0.293069	1.53e-05	0.00101014
Rspo3	-0.362921	1.62e-05	0.00106603
Spry4	-0.326796	2.07e-05	0.0013194
Fst	-1.15568	2.18e-05	0.00137447
Zfp788	-0.219405	2.21e-05	0.00138842
Gcnt4	-0.756924	2.21e-05	0.00138842
Ensa	-0.117021	2.35e-05	0.00146474
Rnf24	-0.253488	2.6e-05	0.00159939
Vamp2	-0.171988	2.65e-05	0.00161138
Junb	-0.727222	3.02e-05	0.00180225
Trib1	-0.76305	3.78e-05	0.00220567
Klf10	-0.359183	4.15e-05	0.00237072
Rita1	-0.242091	4.59e-05	0.00258755
Akap5	-0.214084	4.62e-05	0.00259998
Sult4a1	-0.171033	4.9e-05	0.00273777
Pacsin1	-0.168232	5.94e-05	0.00329683
Pgam1	-0.102027	5.97e-05	0.00330369
Frmd6	-0.471238	6.03e-05	0.00332578
Nfil3	-0.383052	6.07e-05	0.00333524
Adcy8	-0.42794	6.16e-05	0.00337414
1810055G02Rik	-0.246619	6.37e-05	0.00345494
Dclk1	-0.219505	6.9e-05	0.00368365
Pcsk1	-0.594111	7.37e-05	0.00388739
Tiam2	-0.325617	8.12e-05	0.00421961
Nr1d1	-0.269775	8.22e-05	0.00425995
Kirrel2	-0.441746	8.26e-05	0.00426703
Pde1a	-0.178611	8.48e-05	0.00434851
Dusp6	-0.382871	8.89e-05	0.00454865
Grm2	-0.464681	9.3e-05	0.00473452
Zfp30	-0.261315	9.45e-05	0.00479968
Ccdc184	-0.426635	0.00010063	0.0050665
Gadd45b	-0.350536	0.0001015	0.00509614
Srp68	-0.124377	0.00010617	0.00530516
Ccl27a	-0.479767	0.00010641	0.00530516
Gas7	-0.153473	0.00012225	0.00594064
Arl4d	-0.552091	0.00012424	0.00600967
Znhit3	-0.172136	0.00013179	0.00631672
Rab3a	-0.132428	0.00013368	0.00639328
Ubald1	-0.174848	0.00013568	0.00647405
Tspan7	-0.162179	0.00013668	0.00649258
Cry2	-0.176593	0.00014466	0.00684062
Gm13306	-1.29796	0.00014441	0.00684062
Per2	-0.391305	0.00014826	0.00699528
Myh7b	-0.423263	0.00015098	0.00710762
Per1	-0.479861	0.00015702	0.00729488
Fam104a	-0.123584	0.0001568	0.00729488
Ap2m1	-0.123943	0.00018912	0.00852379
Npas4	-0.939725	0.00019729	0.00883533
Fos	-1.13585	0.00020584	0.0091191
Crem	-0.32188	0.00020621	0.0091191
Mybpc1	-0.758479	0.00021768	0.00958575
Far2	-0.226299	0.00021813	0.00958575
Brd3	-0.139134	0.00023069	0.0100131
Tcf19	-0.621663	0.00024359	0.0104867
Tuba4a	-0.108613	0.00024474	0.0105149
Kcnip3	-0.297391	0.00025434	0.0108391
Ndel1	-0.193472	0.00025548	0.0108657
Ppp1r3g	-0.463918	0.00025608	0.0108697
Rnf187	-0.101561	0.00025722	0.0108959
Gls2	-0.359946	0.0002838	0.0118088
Pcsk2	-0.189185	0.00029093	0.0120754
Smim7	-0.105333	0.00029135	0.0120754
Mat2b	-0.174359	0.00029559	0.0122274
Shd	-0.333718	0.00029948	0.012316
Ramp3	-0.670965	0.00030236	0.0124102
Grm3	-0.268187	0.00030325	0.0124226
Kifc2	-0.217385	0.00030481	0.012432
Tcap	-1.20349	0.00030583	0.012432
Mlip	-0.317779	0.00032198	0.0130133
Sstr2	-0.640029	0.00033686	0.0135114
Atcay	-0.253775	0.00035689	0.0141536
Kcnj9	-0.376118	0.0003662	0.0144415
Fam181b	-0.290479	0.00037117	0.0146104
Dhps	-0.161254	0.00038187	0.0149758
Fam53c	-0.171603	0.00038499	0.0150701
Pard6a	-0.246037	0.00038747	0.0151112
R3hdm1	-0.234487	0.00041361	0.0159544
Mtmr7	-0.177641	0.00041628	0.0159719
Ccdc91	-0.162774	0.00044146	0.0168138
Apln	-0.241024	0.00044246	0.0168213
Stmn3	-0.135982	0.00044507	0.0168905
Pak6	-0.317903	0.0004461	0.0168992
Rrp1	-0.0992469	0.00044851	0.01696
Ets2	-0.135679	0.00046011	0.0172442
Phf13	-0.226209	0.00045959	0.0172442
Stradb	-0.187421	0.00046754	0.0174301
Lrrc24	-0.297493	0.00046727	0.0174301
Dnajb1	-0.243424	0.00047115	0.0175338
Dusp14	-0.518531	0.0004795	0.0177061
Chrm4	-0.607482	0.00047895	0.0177061
Sars	-0.110937	0.00047804	0.0177061
Cd7	-1.41249	0.00048265	0.0177738
2310022A10Rik	-0.160615	0.0004921	0.017982
Tmem198	-0.310421	0.00049255	0.017982
Tspan11	-1.18988	0.00049548	0.0180579
Eif3j1	-0.228843	0.00049637	0.0180588
Ubl7	-0.144481	0.00050021	0.0181362
Mir124a-1hg	-0.298377	0.00049955	0.0181362
Ppme1	-0.203438	0.00050299	0.0181746
Rxfp1	-0.815264	0.00050991	0.0183382
Gm9899	-0.487719	0.00051561	0.0184415
Rbp4	-0.558379	0.0005213	0.0185937
Ier2	-0.628607	0.0005326	0.0188215
Safb	-0.145223	0.00053193	0.0188215
Gm18186	-1.84871	0.00053311	0.0188215
Rgs4	-0.520657	0.00053552	0.0188665
Satb2	-0.844882	0.00053959	0.0189781
Klf5	-0.745229	0.00054366	0.0190264
Nat14	-0.18847	0.00054336	0.0190264
R3hdm2	-0.410876	0.00054857	0.0191347
Lancl2	-0.188199	0.00055422	0.0192684
Alkal2	-0.587832	0.00055669	0.0193039
Gfra2	-0.434233	0.00056935	0.0195373
Il17ra	-0.439534	0.00057158	0.0195503
Coq10b	-0.357806	0.00057143	0.0195503
Nmnat2	-0.151973	0.00057262	0.0195541
Jcad	-0.265539	0.00059221	0.0200611
Pgam5	-0.151273	0.00060892	0.0204958
Mlx	-0.155364	0.00063832	0.0213494
Polr3d	-0.190294	0.00064457	0.0214905
Sox8	-0.243012	0.00066225	0.0219758
Ccn1	-0.857296	0.00066966	0.0221869
Rbfa	-0.150858	0.00067184	0.0222057
Hkdc1	-0.572453	0.00068784	0.022542
Itgal	-0.930622	0.00069676	0.0227287
Ppp2r5b	-0.187205	0.00070654	0.0230121
Ovol2	-1.17431	0.00071682	0.0232753
Ube2v1	-0.0953109	0.00072671	0.0235239
Dcun1d3	-0.279048	0.00073225	0.0235949
Egr2	-1.4866	0.00075692	0.0243158
Snrpd3	-0.228197	0.00077559	0.0247651
Abcf1	-0.109427	0.00078796	0.025122
Srm	-0.154979	0.00080253	0.0254331
Fndc4	-0.170399	0.00081638	0.0258333
Slc25a25	-0.211462	0.00082685	0.0261254
Gabrg2	-0.131047	0.00082983	0.0261805
Mlf2	-0.0854566	0.00084426	0.026596
Bmerb1	-0.169647	0.00086792	0.0272196
Btbd8	-0.231614	0.0009131	0.028384
Atat1	-0.139705	0.0009726	0.0298385
Trim32	-0.123323	0.0009941	0.030366
Syn1	-0.193655	0.00099575	0.0303725
Plch1	-0.566249	0.00101865	0.0308928
Vxn	-0.316377	0.00102374	0.0310025
Tmub1	-0.192692	0.00102778	0.0310056
Pamr1	-0.649871	0.00103311	0.0311081
Ak1	-0.130958	0.00103718	0.0311652
2210016L21Rik	-0.113529	0.00103796	0.0311652
Dpysl4	-0.195358	0.00105115	0.0313387
Mfge8	-0.242235	0.00106132	0.0315975
Ccdc124	-0.145301	0.00109069	0.0324261
Tmem191c	-0.216318	0.00111542	0.0331148
Fam98c	-0.170097	0.00112848	0.0334086
B4galt3	-0.138099	0.00115465	0.0340879
Brms1l	-0.131038	0.0011654	0.0343096
Ankrd33b	-0.306773	0.00117378	0.0344123
Gnb5	-0.104991	0.00117355	0.0344123
Rasl11b	-0.188783	0.00119616	0.03502
Castor2	-0.245999	0.00119969	0.0350749
Prr36	-0.251177	0.00122654	0.0358101
Dusp3	-0.21611	0.00124356	0.036058
Col5a1	-0.685281	0.00124568	0.03607
Serpini1	-0.306119	0.00124821	0.036094
Lmna	-0.249099	0.00126145	0.036427
Col26a1	-0.669812	0.00126911	0.0365484
Phyhipl	-0.120324	0.00128176	0.0368124
Erfe	-2.97349	0.00128527	0.0368629
Syt1	-0.130025	0.00129686	0.0371449
Rnd1	-0.693503	0.00131133	0.0373569
Naa60	-0.179249	0.00132297	0.0375873
Prkcz	-0.162314	0.00132654	0.0375878
Capn12	-0.760968	0.00132593	0.0375878
Mrm1	-0.300581	0.00133047	0.0376486
Zfp637	-0.157533	0.00136643	0.0385115
Mylk3	-0.713666	0.00139046	0.0390845
Cd3eap	-0.173864	0.00138934	0.0390845
Rusc1	-0.197558	0.00140685	0.0394404
Tshz3	-0.717001	0.00141388	0.0395849
Polr2e	-0.100259	0.00141758	0.0396055
Rabl6	-0.118152	0.00143834	0.0398997
Zdhhc16	-0.132069	0.00143656	0.0398997
Zfp493	-0.379328	0.0014373	0.0398997
Vip	-0.520869	0.00144426	0.0400116
Oxct1	-0.0823799	0.00144765	0.0400178
Mapk11	-0.333821	0.00145251	0.0400301
Tnfsf13	-0.586351	0.00147292	0.0405398
Npbwr1	-0.534017	0.00149138	0.0408881
Car11	-0.198631	0.00150032	0.0409738
Thrb	-0.27398	0.00149657	0.0409738
Chga	-0.176456	0.00151089	0.0410393
Ankrd35	-0.323914	0.00150712	0.0410393
5930438M14Rik	-1.35826	0.00151767	0.0411288
Igsf9b	-0.357265	0.00153853	0.0415345
Uspl1	-0.1376	0.00154352	0.0415629
6430584L05Rik	-0.628247	0.00154268	0.0415629
Marf1	-0.307825	0.00155205	0.0416864
Cnot9	-0.151635	0.00158608	0.0424925
Rhof	-0.158465	0.00158881	0.0425116
Lurap1	-0.248917	0.00164093	0.0437954
Eif4e2	-0.13674	0.00167487	0.0444132
Twf2	-0.176325	0.00168406	0.0445352
Myh1	-1.0163	0.0016855	0.0445352
Fkbp4	-0.09353	0.00169742	0.0447384
Dffa	-0.159042	0.00170932	0.044778
Gpr19	-0.17759	0.00170855	0.044778
Exd2	-0.152998	0.00171588	0.044778
Arid5a	-0.287981	0.00170971	0.044778
Vopp1	-0.269955	0.00170392	0.044778
Rundc1	-0.160624	0.00172343	0.0449058
Gabra1	-0.210638	0.00172959	0.0449083
Cpne9	-0.471396	0.00173301	0.0449083
Elp5	-0.12008	0.00178942	0.0459222
Trim9	-0.167692	0.00179014	0.0459222
Tacc1	-0.224044	0.00179341	0.0459504
Gm10033	-0.200361	0.00183313	0.0468546
Sirt3	-0.133704	0.00184057	0.0469312
Nab2	-0.354965	0.00184985	0.0469735
Wnt10a	-0.631433	0.00184704	0.0469735
Osbpl1a	-0.402592	0.0018675	0.0471628
Rnf41	-0.116901	0.00187684	0.047342
Dmac2	-0.113525	0.00188564	0.0475073
Ppargc1b	-0.258403	0.00191113	0.0480086
Tsc22d3	-0.261472	0.00193726	0.0483468
Npy	-0.377166	0.00194303	0.0484336
Cntnap4	-0.291906	0.00195972	0.0487348
Mypn	-0.844345	0.00200632	0.0494285
Olfm2	-0.60182	0.00201731	0.0496334
Rtn1	-0.131308	0.00202403	0.0496909
Ankra2	-0.197575	0.00204214	0.0499567
