# Supplementary material for: Multisensory gamma stimulation enhances adult neurogenesis and improves cognitive function in male mice with Down Syndrome
Source: PLoS One. 2025 Apr 24;20(4):e0317428. doi: 10.1371/journal.pone.0317428 (PMC12021272; doi:10.1371/journal.pone.0317428)
Supplement: S6 Table A-D — (ZIP) [file pone.0317428.s017.zip › Table6/TableS6B.xlsx]

## Sheet: Sheet1
TableS6B: downregulated genes in mouse AD, bulk RNAseq, 8 months
symbol	log2FoldChange	pvalue	padj
Gmps	-0.252115	7.53589e-09	4.24602e-07
Gad1	-0.413096	5.40128e-08	2.3823e-06
Dner	-0.247308	7.46444e-08	3.13619e-06
Trmt9b	-0.409661	8.64906e-08	3.54976e-06
Kcnc2	-0.284259	1.47619e-07	5.81379e-06
Actr8	-0.224161	3.03099e-07	1.09424e-05
Ss18l1	-0.312439	3.24689e-07	1.16143e-05
Nr1d2	-0.309641	6.0104e-07	2.02022e-05
Ndufab1	-0.175504	7.46788e-07	2.46049e-05
Htr2c	-0.576777	7.65951e-07	2.51808e-05
Camk1g	-0.318899	1.11011e-06	3.46839e-05
Fbxo27	-0.305534	2.90613e-06	8.18714e-05
Eml2	-0.362191	3.69714e-06	0.000101811
Fam169a	-0.302029	4.09717e-06	0.000111712
Zmat4	-0.305934	4.16269e-06	0.00011334
Moap1	-0.393145	5.02731e-06	0.000133707
Mme	-0.749981	6.27068e-06	0.000163651
Hdac9	-0.259362	6.4946e-06	0.000168591
Gad2	-0.354937	7.38653e-06	0.000190729
Sh3bgrl2	-0.255229	7.94814e-06	0.000203345
Ero1a	-0.220158	7.9653e-06	0.000203517
Slc35e2	-0.19765	8.62271e-06	0.000218311
Sorcs3	-0.312149	8.91451e-06	0.000225406
Pnpo	-0.217677	9.88894e-06	0.00024716
Alkal2	-0.829555	1.12033e-05	0.000275074
Wdr35	-0.233942	1.2064e-05	0.000295092
Pnkd	-0.278013	1.2104e-05	0.000295699
Kcnip1	-0.409304	1.327e-05	0.000320966
Serpini1	-0.31674	1.3673e-05	0.000330303
Gabra1	-0.348466	1.42801e-05	0.000343269
Cyc1	-0.15544	1.47658e-05	0.000353202
Clstn3	-0.293206	1.48267e-05	0.000354224
Entpd4	-0.234907	1.60027e-05	0.000381385
Glrb	-0.289932	1.62123e-05	0.000385437
Krt222	-0.309696	1.61961e-05	0.000385437
Mtmr7	-0.317526	1.83868e-05	0.000429797
Rab3gap1	-0.170575	1.86776e-05	0.000435029
Ckmt1	-0.253531	1.91238e-05	0.000442997
Gabrb2	-0.395186	1.91305e-05	0.000442997
Egfl6	-0.534263	1.99486e-05	0.000458283
Pnoc	-0.450877	2.02238e-05	0.000463294
Uqcrfs1	-0.179465	2.20148e-05	0.000499044
Abat	-0.226074	2.22472e-05	0.000503728
Mchr1	-0.35278	2.31672e-05	0.000523343
Ndst3	-0.311792	2.39896e-05	0.000540319
Dcun1d4	-0.202913	2.59637e-05	0.000581797
Snrk	-0.205135	2.63962e-05	0.000589455
Gnl3l	-0.202632	2.72041e-05	0.000604725
Rtl8c	-0.278542	2.79778e-05	0.000620508
Gnb5	-0.263486	2.98499e-05	0.000657541
Prepl	-0.310049	3.01605e-05	0.000663634
Nxph1	-0.259572	3.25157e-05	0.000711037
Tspyl4	-0.252504	3.31054e-05	0.0007203
Zcchc18	-0.195807	3.36405e-05	0.000729819
Pygm	-0.385781	3.52754e-05	0.000762409
Mtmr4	-0.209663	3.75093e-05	0.000805334
Slc12a5	-0.247488	4.06037e-05	0.000865102
Spon1	-0.242759	4.28496e-05	0.00090997
Letm1	-0.158506	4.38509e-05	0.00092921
Gpr176	-0.25935	4.83088e-05	0.00101376
Trp53bp1	-0.1734	4.88531e-05	0.00102188
Ldhb	-0.200449	5.19467e-05	0.00107849
Araf	-0.182169	5.53171e-05	0.00114117
Scamp1	-0.189464	5.57674e-05	0.0011481
Mdh1	-0.237551	6.17344e-05	0.00125411
Ddx25	-0.224367	6.19472e-05	0.00125667
Atp1a3	-0.23637	6.4283e-05	0.00129865
Cort	-0.558825	6.46684e-05	0.00130373
Gabrg2	-0.266167	6.49807e-05	0.00130733
Rgs8	-0.324525	6.52499e-05	0.00131004
Sdhb	-0.16486	6.76891e-05	0.00134876
Zfr	-0.15811	6.77319e-05	0.00134876
Grin1	-0.210231	6.80185e-05	0.00135308
Fam234b	-0.203404	7.17257e-05	0.00142247
Peli3	-0.277158	7.20692e-05	0.00142784
Fam126b	-0.200163	7.34442e-05	0.0014454
Gucy1b1	-0.242759	7.40517e-05	0.00145235
Enpp5	-0.235683	7.84391e-05	0.00152917
Dennd5b	-0.21285	7.85767e-05	0.00153032
Kcnj3	-0.219173	8.28511e-05	0.00160555
Nsg1	-0.257916	9.04594e-05	0.0017338
Disp2	-0.282351	9.05362e-05	0.0017338
Slc2a3	-0.211943	0.000100499	0.00190772
Elovl4	-0.294986	0.000104773	0.00198113
Nptn	-0.18576	0.000110885	0.00206862
Per2	-0.292753	0.000111938	0.00208228
Sucla2	-0.225365	0.000116092	0.00215134
Ache	-0.480161	0.000119195	0.00220049
Tubb3	-0.220999	0.000127022	0.00233789
Exoc7	-0.181842	0.00013102	0.00239609
Bex2	-0.146151	0.000130927	0.00239609
Idh3b	-0.183856	0.000132583	0.002418
Igfbp4	-0.383157	0.000135016	0.00245535
Tmem200a	-0.370586	0.000139322	0.00252423
Rhbdd2	-0.145716	0.000140785	0.00254838
Adam22	-0.226152	0.000142879	0.00257891
Inpp5f	-0.246888	0.00014281	0.00257891
Nkrf	-0.343127	0.000143001	0.00257891
Usp11	-0.207013	0.000145396	0.00261485
Oprl1	-0.299954	0.000146789	0.00263261
Efna3	-0.350069	0.00014781	0.00264605
Rwdd2a	-0.302848	0.000153097	0.00272818
Nap1l2	-0.338451	0.000154702	0.00274815
Stoml2	-0.143926	0.000155361	0.00275342
Creg2	-0.323883	0.000156681	0.00277178
Entpd6	-0.234016	0.000162689	0.00286507
Atp5a1	-0.19148	0.000163244	0.00286966
Rnf214	-0.179739	0.00017494	0.0030505
Arhgef3	-0.290648	0.000175154	0.00305151
Ercc8	-0.233201	0.000181115	0.00314411
Nrbp1	-0.145868	0.000181845	0.00315398
Flywch1	-0.237196	0.000187543	0.00324415
Fam120b	-0.173331	0.000188105	0.00325097
Auh	-0.204246	0.000199311	0.00342642
Ndufv2	-0.179916	0.000205218	0.00350019
Zwint	-0.217039	0.000210376	0.00357566
Klhl12	-0.204831	0.000216613	0.00366765
Coq9	-0.161819	0.000218076	0.00368725
Ranbp6	-0.276765	0.000218317	0.00368754
Magee1	-0.185866	0.00021892	0.0036919
Umad1	-0.206488	0.000219474	0.00369805
Cry1	-0.266189	0.000222296	0.00373914
Ndn	-0.367434	0.000224136	0.00376359
Pcnx2	-0.211623	0.000233025	0.00389607
Clcn3	-0.142255	0.000233924	0.00390106
Cdh10	-0.185061	0.000233568	0.00390106
Dcaf12l1	-0.199317	0.000239381	0.00397169
Cntnap4	-0.327563	0.000242287	0.00401308
Etv1	-0.244893	0.000242716	0.00401335
Trim23	-0.224471	0.000246582	0.00407038
Ndfip1	-0.205107	0.000247258	0.00407464
Kifap3	-0.216147	0.000252361	0.00414532
Ralyl	-0.191379	0.000252398	0.00414532
Isca1	-0.194951	0.000252035	0.00414532
Mff	-0.153861	0.000259083	0.00424154
Gprasp1	-0.265497	0.0002615	0.00427681
Gria3	-0.194014	0.000262807	0.00429312
Galntl6	-0.26548	0.000262939	0.00429312
Atp5g3	-0.158695	0.000273589	0.00444898
Ppa1	-0.175043	0.000273625	0.00444898
Slc6a15	-0.238006	0.000274853	0.00446522
Syt2	-0.804131	0.000275274	0.00446833
Pdk2	-0.174673	0.000279455	0.00452489
Tubg2	-0.204938	0.000282461	0.00456598
Ndrg4	-0.215125	0.000296256	0.00476134
Rnf170	-0.16699	0.000297595	0.00477499
Polr2c	-0.200711	0.00029972	0.00480513
Apln	-0.432594	0.000300853	0.00481933
Rasgrf1	-0.294163	0.000301256	0.00482091
Crhbp	-0.35514	0.00030327	0.0048461
Rapgef5	-0.280212	0.000306588	0.00489511
Pthlh	-0.526981	0.000309072	0.00491465
Teddm3	-0.803435	0.000310818	0.00493838
Slc35g2	-0.34247	0.000311253	0.00494126
Nell1	-0.406967	0.000311694	0.00494424
Atp2b3	-0.234126	0.000321934	0.00509011
Slc25a12	-0.23028	0.000322406	0.00509103
Reep1	-0.206128	0.000329745	0.00519674
Efcab6	-0.499965	0.00033171	0.00521507
Cipc	-0.134312	0.000335526	0.00526657
Vamp1	-0.561979	0.000351045	0.0054749
Calca	-0.551768	0.000355467	0.00553223
Oaz2	-0.122969	0.000356981	0.00554157
Efcc1	-0.306399	0.000357026	0.00554157
Tmem25	-0.173766	0.000361295	0.00559892
Sez6	-0.225876	0.000363741	0.00562342
Sdha	-0.135509	0.000363552	0.00562342
AI854703	-0.22092	0.00036928	0.00570252
Armcx5	-0.186781	0.000369735	0.00570252
Pja1	-0.216781	0.000372645	0.00573832
Atp1b1	-0.254169	0.000379052	0.00582777
Aph1b	-0.194574	0.000382278	0.00586657
Tmem130	-0.364502	0.000382478	0.00586657
Ndufs1	-0.223388	0.000385324	0.00589631
Npy5r	-0.350553	0.000392302	0.0059812
Hagh	-0.22596	0.000398085	0.00605828
Med21	-0.14281	0.000400431	0.00608924
Itfg1	-0.221694	0.000403367	0.00612032
Ap2b1	-0.146528	0.000403417	0.00612032
Gls2	-0.452039	0.00040323	0.00612032
Atg9a	-0.150154	0.000418562	0.0063108
Mdh2	-0.183847	0.000420229	0.00633104
Ndufs7	-0.149222	0.000423592	0.00637562
Atf2	-0.154882	0.000431592	0.0064772
Ifitm10	-0.348186	0.000431274	0.0064772
Tekt5	-0.370384	0.000436459	0.0065452
Ccdc28a	-0.218881	0.000438141	0.00656538
Uqcrc1	-0.150699	0.000454598	0.0067911
Bcat1	-0.313842	0.00046176	0.00689281
Klhdc1	-0.214476	0.000465387	0.00694164
Stam	-0.16069	0.000476773	0.00708437
Ocrl	-0.128418	0.000487896	0.00721117
Pgap4	-0.206837	0.000487123	0.00721117
Lhx1os	-2.85804	0.0004911	0.00724753
Tcf25	-0.144522	0.000495439	0.00728949
Svop	-0.200194	0.000503648	0.00739911
Zfp426	-0.199109	0.00050952	0.00746849
Spock3	-0.308028	0.00051065	0.00747944
Acad9	-0.165688	0.000515967	0.00754596
Hs6st2	-0.282814	0.000516829	0.00755291
Lysmd2	-0.189703	0.000521784	0.00761962
Dhx30	-0.153894	0.000528608	0.00770771
Cbx7	-0.196013	0.000531918	0.00774948
Cend1	-0.195966	0.000535981	0.00779773
Sdr39u1	-0.169522	0.000536854	0.00779879
Suclg1	-0.196159	0.000536835	0.00779879
Oscp1	-0.155453	0.000540733	0.00784272
Dpp6	-0.274687	0.00054103	0.00784272
Npsr1	-0.871411	0.000544469	0.00788004
Pcp4l1	-0.275878	0.000558268	0.00804987
Plk2	-0.284264	0.0005588	0.00805159
Kcnn2	-0.1943	0.000560269	0.0080668
Atp6ap2	-0.184648	0.000562599	0.00809436
Tomm40	-0.165304	0.00057525	0.00825809
Slc17a6	-1.02289	0.000591827	0.00847734
Clvs1	-0.258521	0.000592825	0.00848541
Fkbp3	-0.175389	0.000594377	0.00850036
Ccdc92	-0.244378	0.000595627	0.00850678
Spin1	-0.159663	0.000596459	0.0085117
Adarb1	-0.252384	0.000601945	0.008555
Atp5b	-0.157064	0.000601479	0.008555
Tmx4	-0.212289	0.000602338	0.008555
Nap1l5	-0.342137	0.000608378	0.00861943
6330403K07Rik	-0.268159	0.000610732	0.00864022
Trappc12	-0.163726	0.000612336	0.00865663
Trim32	-0.196492	0.000621994	0.0087868
Fem1b	-0.159842	0.000630613	0.00889566
Sptssb	-0.924288	0.000635872	0.00894396
Pirt	-0.795285	0.000645048	0.00905995
Pus1	-0.249386	0.000653549	0.00916615
Iqcb1	-0.17719	0.000657497	0.00921488
Ppp5c	-0.143492	0.000659174	0.00923175
Rnf227	-0.212317	0.000660672	0.00924608
Snap47	-0.186365	0.000673228	0.00939545
Chga	-0.319442	0.000679675	0.00947124
Actr10	-0.142834	0.00068467	0.00952043
Slc6a1	-0.162229	0.000684331	0.00952043
Slc25a3	-0.119354	0.000684279	0.00952043
Slc4a10	-0.232442	0.000685643	0.00952716
Lancl3	-0.34085	0.000691614	0.00959646
Ano4	-0.247827	0.00069228	0.00959886
Sh3rf1	-0.297306	0.000696759	0.0096491
Csrnp3	-0.172931	0.000698618	0.00965926
Apoo	-0.182944	0.000706237	0.00970267
Nmnat2	-0.145116	0.000710284	0.0097514
Lhx1	-1.94486	0.000721043	0.00985788
Fhad1	-0.391371	0.000721074	0.00985788
Coq7	-0.146294	0.000726674	0.00992748
Tmem59l	-0.250843	0.000730847	0.00997749
Dusp4	-0.336971	0.000732163	0.00998847
Bbox1	-0.499524	0.000735922	0.0100327
Usp33	-0.21848	0.000747908	0.0101535
Scn4b	-0.635906	0.000747476	0.0101535
Dlat	-0.228868	0.000749682	0.0101545
Dync1i1	-0.224899	0.000751643	0.0101558
Vps41	-0.15259	0.000753805	0.0101769
Abcg4	-0.255919	0.000755092	0.0101872
Pdhx	-0.167371	0.000775681	0.0104289
B3galnt1	-0.169208	0.000777294	0.0104434
Lrrc6	-0.436704	0.000778823	0.0104567
Eno2	-0.194336	0.000785306	0.0105365
Fhip2b	-0.16258	0.000798657	0.0107009
Slc9a6	-0.196328	0.000804086	0.0107663
Zfp180	-0.17674	0.000807689	0.0107923
Cisd1	-0.154887	0.000810238	0.0108189
Spryd3	-0.16901	0.000814334	0.0108661
Ciao1	-0.145617	0.000816663	0.0108898
Pcmt1	-0.179021	0.000825605	0.010994
Ciapin1	-0.12816	0.000826785	0.0110022
Tmem9	-0.194394	0.000827493	0.0110041
Htr7	-0.440732	0.000828703	0.0110127
Cse1l	-0.187562	0.000830476	0.0110287
Bex1	-0.178373	0.000834813	0.0110712
Rimkla	-0.391879	0.000837158	0.0110797
Nap1l3	-0.250524	0.000837145	0.0110797
Rit2	-0.260293	0.000841463	0.0111216
Trappc13	-0.126878	0.000845155	0.0111628
Tmem30a	-0.17331	0.000854083	0.0112731
Cmpk1	-0.144623	0.000860032	0.0113439
Stac	-0.6314	0.000864605	0.0113888
Esrrg	-0.404537	0.000880066	0.0115612
Ptprr	-0.204075	0.00088183	0.0115766
Thnsl1	-0.215444	0.000885445	0.0116163
Cyria	-0.208988	0.000887159	0.0116309
Epb41l3	-0.262515	0.000894597	0.0117127
Prkar1a	-0.137721	0.000897055	0.0117291
Tmem41a	-0.209046	0.00090638	0.0118193
Kif3a	-0.186099	0.000909852	0.0118495
Pja2	-0.228774	0.000910184	0.0118495
Ndufaf5	-0.191321	0.000916633	0.0119132
Mapre2	-0.153388	0.000918351	0.0119275
Kcnip4	-0.243755	0.000923741	0.0119816
Gprasp2	-0.313147	0.000935069	0.0121205
Glyr1	-0.133625	0.000939632	0.0121606
Hspa12a	-0.228998	0.000940658	0.0121606
Lancl2	-0.212282	0.000950028	0.0122736
Idh3a	-0.218243	0.000952125	0.0122925
Cox5a	-0.192397	0.000956431	0.0123347
Syt12	-0.368657	0.000961022	0.0123828
Ankrd34a	-0.169398	0.000961787	0.0123844
Slc25a4	-0.137744	0.000969924	0.0124399
Dnajc5	-0.143001	0.000974754	0.0124936
Dnajb4	-0.153222	0.000978191	0.0125253
Zfp612	-0.231557	0.000982546	0.0125687
Lancl1	-0.173769	0.000987358	0.0126137
Slc1a6	-0.421396	0.000989686	0.0126284
Got1	-0.198121	0.000989801	0.0126284
Tcaf1	-0.170437	0.000999813	0.0127394
Ndrg3	-0.220655	0.00101751	0.0129143
Tceal5	-0.133382	0.00101748	0.0129143
Stmn3	-0.207675	0.00101897	0.012916
Spry4	-0.303896	0.00103026	0.0130506
Car7	-0.344255	0.00103993	0.0131474
Grik1	-0.207231	0.00104953	0.013243
Mapk9	-0.308536	0.00105894	0.0133532
Hbegf	-0.249103	0.00106393	0.0134075
Pde4dip	-0.12325	0.00106983	0.0134731
B4gat1	-0.214956	0.00107093	0.0134783
Btbd11	-0.317836	0.00108358	0.0136287
Tspyl1	-0.194503	0.00109112	0.0137147
Matr3	-0.169143	0.00109468	0.0137505
Zfp711	-0.245147	0.00109796	0.0137828
Mob4	-0.128743	0.0011102	0.0139186
Slc25a46	-0.205078	0.00111771	0.0140037
Brms1l	-0.156172	0.00112929	0.0141186
Gm2115	-0.46268	0.00113509	0.0141758
Snurf	-0.329024	0.00114917	0.0143425
Sst	-0.282925	0.00115349	0.0143781
Kctd8	-0.393214	0.00115279	0.0143781
Atp5pb	-0.176793	0.00115856	0.014432
Lingo3	-0.430546	0.00116236	0.0144609
Chrm2	-0.557265	0.00117061	0.0145357
Rab11a	-0.133108	0.00117295	0.0145555
Gfm1	-0.157753	0.00117634	0.0145883
Lmnb2	-0.17008	0.00118591	0.0146603
Stxbp1	-0.226884	0.0012061	0.014891
Pfkm	-0.134199	0.00120794	0.0149043
Kcns3	-0.345442	0.00120976	0.0149173
Atg4c	-0.23044	0.00121815	0.0150017
Ric3	-0.156698	0.00122175	0.0150272
Septin6	-0.203882	0.00122453	0.0150423
Bckdhb	-0.18603	0.00123045	0.015096
Ankrd13d	-0.143964	0.00126208	0.0154355
Ndufv1	-0.140668	0.00130121	0.0158149
Alg2	-0.174342	0.00132885	0.0161106
Acss2	-0.162571	0.00133048	0.0161204
Sult4a1	-0.197467	0.0013351	0.0161563
Prdx5	-0.127664	0.00133492	0.0161563
Parm1	-0.15952	0.00134316	0.0162135
Terf2ip	-0.171438	0.00135318	0.0163043
Dnajc27	-0.160809	0.00135545	0.0163114
Ppp1r2	-0.134455	0.00135539	0.0163114
Prmt2	-0.194599	0.00136792	0.0164108
Chrna7	-0.389031	0.00137046	0.0164312
Fbxo9	-0.161719	0.00137687	0.0164878
Zfp2	-0.184086	0.00139046	0.0165995
Cycs	-0.130708	0.00142498	0.0169832
Tmem151a	-0.253751	0.0014308	0.0170394
Tatdn2	-0.590298	0.00143396	0.0170561
Kcnab3	-0.51427	0.00143769	0.0170901
Scn3b	-0.316659	0.00144308	0.0171333
Ilf2	-0.147624	0.00145657	0.0172304
Wasl	-0.156272	0.00145555	0.0172304
Wdr47	-0.192955	0.00145442	0.0172304
Pomgnt2	-0.212084	0.00145378	0.0172304
Ccdc184	-0.353631	0.00146667	0.0173289
Ndufs3	-0.145782	0.00146968	0.017354
Xk	-0.253787	0.00147154	0.0173654
Etnk1	-0.194431	0.00148337	0.0174839
Dnajc6	-0.18832	0.00149322	0.0175434
Impact	-0.231736	0.00150175	0.0176153
Oxr1	-0.170087	0.00151328	0.0177185
Dnajc15	-0.175385	0.00151817	0.0177545
Klhl1	-1.30718	0.00153628	0.0179019
Syp	-0.180081	0.00154581	0.0179806
Peg13	-0.224419	0.00155575	0.0180639
Cops6	-0.115539	0.00155878	0.0180874
Narf	-0.185686	0.00157198	0.0181444
Zfp668	-0.150992	0.00157448	0.0181625
Cldn12	-0.182406	0.00158978	0.0183172
Faim2	-0.193589	0.00160782	0.0185033
Minpp1	-0.168975	0.00160967	0.0185136
Ndufb10	-0.100335	0.00161568	0.0185717
Kcnab1	-0.322276	0.00162416	0.0186472
Phospho2	-0.221793	0.00162837	0.0186794
Ldb2	-0.20634	0.00162888	0.0186794
Pafah1b2	-0.172838	0.00163452	0.0187221
Ndufs2	-0.153277	0.00165675	0.0189211
Zfp319	-0.15145	0.00165659	0.0189211
Gskip	-0.161856	0.00166484	0.0189913
Ndufb6	-0.131225	0.00168203	0.0191702
Ret	-0.94691	0.00169014	0.0192348
Hgsnat	-0.221839	0.0017122	0.0194405
Ndufa9	-0.140562	0.00172228	0.0195322
Rab37	-0.458557	0.0017248	0.019538
Adar	-0.15294	0.00173372	0.0196163
AW209491	-0.197263	0.00173558	0.019626
Dlx6os1	-0.291064	0.00173803	0.0196423
Vps29	-0.140507	0.00174187	0.0196742
Hspbp1	-0.145005	0.00174969	0.0197397
Aco2	-0.100024	0.00176189	0.0198658
Usp38	-0.14866	0.00176634	0.0199045
Npy	-0.295906	0.00178578	0.0201119
Cs	-0.116772	0.00179045	0.0201413
Fn3k	-0.183644	0.00180566	0.0202656
Rap1gap	-0.172825	0.00180855	0.0202863
Hcrtr2	-0.430241	0.00182359	0.0204315
Gm34466	-0.583645	0.0018283	0.0204725
Maea	-0.151633	0.00183403	0.0205249
Nkiras1	-0.207806	0.00183912	0.0205701
Sanbr	-0.169371	0.00185417	0.0207147
Gria2	-0.228117	0.00185574	0.0207186
Cnpy1	-2.7063	0.00185665	0.0207186
Slc36a4	-0.224441	0.00186282	0.0207756
Nrxn3	-0.193122	0.00187896	0.0209197
Fkbp1b	-0.23769	0.00188304	0.0209531
A730081D07Rik	-0.455667	0.00189942	0.0211073
Cntnap2	-0.200616	0.00190312	0.0211283
Ndel1	-0.145583	0.00190649	0.0211537
Rab9b	-0.294523	0.00193969	0.0214489
Fez1	-0.207582	0.00194318	0.021463
Prpf6	-0.155924	0.00194898	0.0215027
Dhps	-0.143233	0.00196929	0.0217023
Nup133	-0.140371	0.00197304	0.021719
Dipk1a	-0.185643	0.00197704	0.02174
Slc45a1	-0.187784	0.00197717	0.02174
Ndst4	-0.513699	0.00198524	0.0218012
Fhdc1	-0.461427	0.00198609	0.0218012
Epha6	-0.33902	0.00199194	0.0218531
Rtn3	-0.165297	0.0019954	0.0218746
Nudcd1	-0.2035	0.00199635	0.0218746
Pld5	-0.735053	0.00199727	0.0218746
Setmar	-0.315287	0.00201004	0.0219897
Diras1	-0.184311	0.00201003	0.0219897
Rnf14	-0.163981	0.00202175	0.0220931
Zbtb11	-0.148072	0.00202912	0.0221527
Ppa2	-0.157237	0.00203062	0.0221527
Omg	-0.168732	0.00203053	0.0221527
Tsen15	-0.162817	0.00203302	0.0221541
Aar2	-0.146879	0.00203227	0.0221541
Stx12	-0.136838	0.00204025	0.0222205
Cul2	-0.17235	0.00204422	0.0222513
2310022A10Rik	-0.139694	0.00204788	0.0222787
Rpusd1	-0.164808	0.00205291	0.0223086
Strip2	-0.53175	0.00207157	0.0224737
Ctnna2	-0.107122	0.00211084	0.0228489
Pcnx4	-0.143692	0.00213366	0.0230447
Npbwr1	-0.561139	0.00218808	0.0235023
Syngr3	-0.194676	0.00219288	0.0235299
Cyfip2	-0.155514	0.00219307	0.0235299
Rnf185	-0.148126	0.00219621	0.0235507
Exoc3	-0.140767	0.00220033	0.0235815
Pgrmc1	-0.120199	0.00220868	0.0236362
Kpna1	-0.172032	0.00220904	0.0236362
Brinp1	-0.284628	0.00223208	0.0238304
Herc3	-0.185008	0.00223736	0.0238737
Sod2	-0.148497	0.00226858	0.0241277
Pias1	-0.108523	0.00227191	0.0241499
Foxred2	-0.179054	0.00229944	0.0243628
Med31	-0.16009	0.00230916	0.024426
Rnf145	-0.270754	0.0023215	0.0245432
Slc19a2	-0.177452	0.00235984	0.0248945
Tsc22d3	-0.272827	0.00237485	0.0249835
Stip1	-0.174261	0.00240731	0.0252995
N4bp3	-0.223723	0.00242177	0.0254103
Gabarapl1	-0.154067	0.00242622	0.0254433
Tmem169	-0.226853	0.00242773	0.0254455
Arhgef9	-0.165999	0.00243085	0.0254548
Bag4	-0.204728	0.00243123	0.0254548
Babam1	-0.128238	0.00243361	0.02546
Atl1	-0.199688	0.00243685	0.0254725
Trim13	-0.216956	0.00246123	0.0256999
Rtn1	-0.17087	0.00247591	0.0258393
Tmem199	-0.144002	0.00248351	0.0258803
Dcun1d1	-0.17332	0.00251136	0.0261533
Armc1	-0.144794	0.00254373	0.0264481
Rnf8	-0.136142	0.00255716	0.0265452
Plpp7	-0.166201	0.00255956	0.026556
Copg1	-0.15664	0.00259138	0.0268575
Vsnl1	-0.239368	0.00259879	0.0269057
Tax1bp1	-0.129935	0.00260488	0.0269462
Fh1	-0.172225	0.00260996	0.026964
Cthrc1	-0.273038	0.00261303	0.0269811
Alox8	-0.344078	0.00261923	0.026982
Sarm1	-0.152506	0.00262213	0.026982
Madd	-0.148621	0.00262499	0.0269906
Zswim1	-0.157682	0.00263757	0.0270824
Vps50	-0.189445	0.00266682	0.0273486
Dnajc11	-0.113679	0.00266823	0.0273487
Klhl33	-0.334779	0.00267122	0.0273649
Trmt12	-0.192625	0.00269941	0.0276392
Pxylp1	-0.215274	0.00270764	0.0277089
2310057M21Rik	-0.192764	0.00271389	0.0277583
Mpp2	-0.123785	0.00273045	0.0278838
Sidt1	-0.179174	0.00273542	0.0279199
Rundc1	-0.152193	0.00275515	0.0280919
Lamtor3	-0.118787	0.00275876	0.028114
Miga2	-0.130505	0.00276123	0.0281244
Tafa2	-0.167457	0.00276523	0.0281504
Aldh5a1	-0.219135	0.00277352	0.0282201
Gpsm1	-0.253125	0.00277707	0.0282415
Atg2b	-0.191628	0.00280253	0.0284559
Tox2	-0.245938	0.00280467	0.0284628
Foxj3	-0.14228	0.00281016	0.0285036
Spink8	-0.597837	0.00282639	0.0286385
Napg	-0.171321	0.00288346	0.0291562
Smco3	-0.426636	0.00289579	0.0292657
Tpbg	-0.60644	0.00289948	0.0292878
Syndig1	-0.405476	0.00290338	0.029312
Meaf6	-0.10902	0.00290694	0.0293276
Socs5	-0.144134	0.00290794	0.0293276
D130043K22Rik	-0.179332	0.00292735	0.0294776
Acan	-0.535094	0.00293808	0.0295399
Zkscan16	-0.33949	0.00294148	0.0295588
Fgf14	-0.202103	0.00294509	0.0295799
Olfm3	-0.36519	0.00296192	0.0297132
Tmem35a	-0.159042	0.00297308	0.0297996
Ndufa11	-0.145825	0.00298895	0.0299432
Uba1	-0.133576	0.00299121	0.0299505
Lhfpl4	-0.153761	0.00299596	0.0299775
Mrpl50	-0.142371	0.00299698	0.0299775
Sez6l	-0.176695	0.00300713	0.0300636
Tpp2	-0.163493	0.0030099	0.0300758
Adcy3	-0.159112	0.00302674	0.0302286
Usp46	-0.171897	0.00303908	0.0302905
Klhl14	-0.649775	0.00306043	0.0304559
Nme5	-0.225334	0.00306563	0.0304765
Dld	-0.166575	0.00306773	0.0304819
Rab3a	-0.173937	0.00308043	0.0305769
Tcaim	-0.206492	0.00308689	0.0306255
Caly	-0.178456	0.00310277	0.0307048
Necap1	-0.200969	0.00309774	0.0307048
6430571L13Rik	-0.321857	0.00310023	0.0307048
Cx3cl1	-0.222776	0.00312882	0.0309469
Sv2b	-0.242601	0.00313402	0.0309826
Htr2a	-0.251054	0.00316375	0.0312448
Adgrb3	-0.15997	0.00316816	0.0312726
Strip1	-0.148137	0.00316998	0.0312746
Nfu1	-0.118168	0.00317369	0.0312812
Fbxo25	-0.141208	0.00317385	0.0312812
Kit	-0.332414	0.0031779	0.0312894
Slc5a5	-0.212837	0.00318323	0.0313103
Zfp35	-0.176085	0.00318173	0.0313103
Gm2026	-1.30959	0.00319385	0.0313989
Gdpd1	-0.215833	0.00321045	0.0315145
Ppp2r2b	-0.123378	0.00322491	0.0316405
Alox12b	-0.462488	0.00323046	0.031663
Nipsnap1	-0.162315	0.00323297	0.0316717
Crbn	-0.163645	0.00326177	0.0319058
Psmd12	-0.151525	0.00329498	0.0322144
Afg3l2	-0.108635	0.00330785	0.0323079
Prr5	-0.302161	0.00333845	0.0325741
Tceal6	-0.200291	0.00336698	0.0328032
Htr5b	-0.364215	0.00337129	0.0328288
Ripor1	-0.121581	0.00338117	0.0328922
Gm20498	-0.174664	0.00338367	0.0328961
Decr2	-0.125061	0.00340255	0.0330506
Pip5k1b	-0.250363	0.00340461	0.0330542
Osbpl2	-0.167645	0.0034322	0.0332889
Irs1	-0.210404	0.00345381	0.0334652
Btrc	-0.157231	0.0034609	0.0334931
Ppp1r17	-1.97864	0.00348261	0.0336773
Atcay	-0.191366	0.00349628	0.0337426
Scamp5	-0.160197	0.00349502	0.0337426
Dync1li1	-0.142463	0.00350437	0.0337704
Nova1	-0.358504	0.00352565	0.033942
Vps4a	-0.127934	0.00354309	0.0340763
Kbtbd2	-0.151711	0.00354141	0.0340763
Map1b	-0.108287	0.00356476	0.0342646
Grm3	-0.180889	0.00359729	0.0345124
Mfsd4a	-0.204103	0.00360193	0.0345229
Rnmt	-0.160865	0.00361776	0.0346576
Dnajb1	-0.24399	0.00362541	0.0346923
Cptp	-0.17747	0.00362577	0.0346923
Ptpn5	-0.178278	0.00362672	0.0346923
Maged1	-0.164651	0.00363941	0.0347966
Abcf2	-0.146366	0.00364548	0.0348376
Elac1	-0.16832	0.00366391	0.0349281
Trappc4	-0.110756	0.00367745	0.0349887
Lrfn5	-0.192157	0.00367735	0.0349887
Sacm1l	-0.172834	0.00369069	0.0350432
Tomm20	-0.141004	0.00369216	0.0350432
Sel1l	-0.132705	0.0037068	0.0351101
Rcan2	-0.28583	0.00370593	0.0351101
Asb8	-0.171174	0.00370822	0.0351101
Ttll1	-0.15312	0.00371196	0.0351284
Cplx1	-0.16277	0.00373164	0.0352804
Lhfpl5	-0.350643	0.00374001	0.0353382
Cntn4	-0.37916	0.00374319	0.0353382
Ezh1	-0.192209	0.0037531	0.0354147
St7	-0.209986	0.00375592	0.0354241
Fbxo22	-0.146188	0.00377748	0.0355587
Dlx1	-0.22862	0.00378318	0.0355951
Get4	-0.158736	0.00378965	0.035623
Mrpl3	-0.14903	0.0037967	0.0356706
Wee1	-0.315248	0.00380881	0.0357672
Pcyox1	-0.122074	0.00381728	0.0358295
Pik3r4	-0.117881	0.00383593	0.0359873
Bmp2	-0.377477	0.00384185	0.0360255
Ndufaf7	-0.118122	0.00385515	0.0361154
Gaa	-0.17543	0.00386708	0.0362053
Haghl	-0.106802	0.00387407	0.0362404
Zfp239	-0.176873	0.00388044	0.0362826
Glra1	-2.48186	0.00389468	0.0363983
Srp54a	-0.197357	0.003916	0.036545
Heph	-0.310669	0.00392587	0.0366084
Tsnax	-0.15986	0.00392656	0.0366084
Usp19	-0.106053	0.00398225	0.0370038
Slc5a6	-0.186611	0.0039967	0.0371027
Tm2d3	-0.15262	0.00399989	0.0371146
Dlst	-0.125541	0.00400333	0.0371289
Rnf34	-0.124498	0.00404369	0.0373964
Slc25a11	-0.136027	0.0040488	0.0374092
Vgf	-0.390123	0.00405268	0.0374263
Scg2	-0.431469	0.00405517	0.0374316
Ggt7	-0.163901	0.00406043	0.0374624
Cul5	-0.140461	0.00407952	0.0375674
Uba3	-0.156606	0.00408592	0.0376086
Aplp2	-0.110392	0.00409965	0.0377087
Pcdha9	-0.2669	0.00411779	0.0378305
Elp1	-0.124698	0.00414441	0.0380034
Pvalb	-0.415873	0.00414902	0.0380099
Tmem63b	-0.121131	0.00415436	0.038041
Slc25a5	-0.111292	0.00415669	0.0380445
Tsr2	-0.106573	0.00416796	0.0381118
Iars2	-0.123089	0.00416623	0.0381118
5730455P16Rik	-0.151477	0.00417514	0.0381596
Gpr151	-0.689744	0.0041909	0.0382678
Snx19	-0.163869	0.00420124	0.0383442
Tpgs2	-0.13453	0.00420664	0.0383592
Cnst	-0.156023	0.00420682	0.0383592
Syne1	-0.162055	0.00421164	0.0383852
Dcaf5	-0.106279	0.00423295	0.0385434
Tmem196	-0.484421	0.00426612	0.038773
Ppp1r7	-0.107972	0.00428394	0.0388987
Champ1	-0.14644	0.0043041	0.0390635
Hmces	-0.154718	0.00431396	0.0391166
Tac1	-0.521241	0.0043125	0.0391166
Eftud2	-0.151178	0.00432607	0.0391877
Kdm4b	-0.196587	0.0043266	0.0391877
Ppme1	-0.182686	0.00435185	0.0393686
Ccdc65	-0.263767	0.00441967	0.0399323
Slc25a25	-0.164897	0.00442031	0.0399323
Gstm5	-0.164052	0.00444199	0.0400475
Map2k4	-0.188261	0.00444237	0.0400475
Stk25	-0.13394	0.00445152	0.0400874
Icmt	-0.144514	0.00445187	0.0400874
Klhdc9	-0.262818	0.00446917	0.040206
Smyd3	-0.118361	0.00447358	0.0402271
Zfp251	-0.143481	0.00449656	0.0404151
Ppp2r1a	-0.16402	0.00452232	0.0405906
Lmbr1	-0.132722	0.00453372	0.0406192
Gtf3c3	-0.143747	0.00453622	0.0406218
Immt	-0.125941	0.00455295	0.0407342
Armh3	-0.170081	0.00457472	0.0408914
Nudt17	-0.249785	0.00458272	0.0409253
Snrpn	-0.155359	0.00458765	0.0409506
Armcx1	-0.142408	0.00458985	0.0409516
Pcdhga2	-0.283254	0.00462286	0.0412272
Kat7	-0.150122	0.00462843	0.041258
Mapk1ip1	-0.166585	0.00464403	0.0413592
B3galt6	-0.146948	0.00466579	0.0415151
Dcaf8	-0.105613	0.00466827	0.0415182
Med24	-0.123375	0.00473505	0.0420163
Txndc15	-0.107199	0.00475661	0.0421693
Lipm	-1.71291	0.00475466	0.0421693
Sdf2	-0.10733	0.00476135	0.0421921
Hspa4l	-0.147283	0.00476904	0.042241
Tunar	-0.337617	0.00478937	0.0423826
Bnip3	-0.151108	0.00483933	0.0426697
Zfp94	-0.180855	0.00487774	0.0429501
Gabra4	-0.142624	0.00488702	0.0430124
Bace1	-0.126167	0.00490131	0.0430993
Enoph1	-0.162135	0.00491412	0.0431689
Vps33b	-0.163635	0.00491588	0.0431689
Pdcd6	-0.113478	0.00493278	0.0432979
Stmn4	-0.213759	0.00498108	0.0436738
Nlgn1	-0.149705	0.00498274	0.0436738
Tmem18	-0.147121	0.00500191	0.043806
Megf9	-0.188903	0.00501251	0.0438791
Nceh1	-0.145107	0.00502574	0.0439555
Tbk1	-0.119283	0.00503679	0.0439733
Ptcd1	-0.145909	0.00503432	0.0439733
Calm2	-0.194701	0.0050321	0.0439733
Alkbh7	-0.146868	0.00509737	0.0443829
Ftsj1	-0.139416	0.00510563	0.0444349
Zfp260	-0.144607	0.00511654	0.0444703
Atp6v1h	-0.166783	0.0051267	0.0445388
Ttc27	-0.205252	0.00513975	0.0446124
Impa1	-0.17986	0.00515422	0.044718
Sh3bp5l	-0.119009	0.00519688	0.0450081
Lrrc49	-0.198205	0.00519496	0.0450081
Naa10	-0.106293	0.00520679	0.0450739
Poldip2	-0.120011	0.00523645	0.0452503
Atp6v1c1	-0.153517	0.00524551	0.0452683
Cstf2	-0.153909	0.00525064	0.0452926
Nol6	-0.137319	0.00526954	0.0454355
Klc2	-0.194902	0.0052896	0.0455883
Eml1	-0.153627	0.00530876	0.0457333
Atl2	-0.124822	0.00531207	0.0457415
Ghitm	-0.157692	0.00531992	0.0457889
Parg	-0.149798	0.0053291	0.0458476
Dctn1	-0.139567	0.00537892	0.0461744
Vat1l	-0.699618	0.00538763	0.0462288
Wdr70	-0.160974	0.00544338	0.0466661
Pdha1	-0.128854	0.00544621	0.0466698
Zhx3	-0.122973	0.00545724	0.0467096
Gm19461	-1.14158	0.00545624	0.0467096
P4htm	-0.13715	0.00546369	0.0467314
Sgip1	-0.132025	0.00546538	0.0467314
Scrn1	-0.16475	0.00547166	0.0467441
Best1	-0.468695	0.00547598	0.0467605
Togaram1	-0.118716	0.00552936	0.0471544
Oxld1	-0.217362	0.00556055	0.0473582
Rusc1	-0.138369	0.0055696	0.0474145
Krt79	-0.862591	0.00559365	0.0475985
Sdhd	-0.124593	0.00560415	0.0476463
Arsi	-0.801521	0.00561906	0.0477314
Slitrk4	-0.229622	0.00564344	0.0479176
Lrrc4c	-0.185769	0.00567601	0.0481232
Cds2	-0.152779	0.00567752	0.0481232
Rrp1	-0.137015	0.0056745	0.0481232
Gabrg3	-0.256571	0.00569459	0.0482259
Arhgap26	-0.196738	0.00569972	0.0482274
Osbpl6	-0.243813	0.00571716	0.048354
Vstm5	-0.24472	0.0057377	0.0484647
Tasp1	-0.150126	0.00574832	0.0485334
Cul4a	-0.162928	0.00576392	0.0486019
Atp8a2	-0.161619	0.00579365	0.0488104
Ints11	-0.135452	0.00582322	0.0490383
Atp5c1	-0.144666	0.0058383	0.0491229
Mpc2	-0.127885	0.00584284	0.0491398
Prkag1	-0.111258	0.00584874	0.0491683
Lgalsl	-0.134351	0.00586131	0.0492315
Elp2	-0.115571	0.00586904	0.049254
Chchd10	-0.158433	0.00586792	0.049254
Scaf8	-0.126994	0.00587756	0.049283
Akap17b	-0.291757	0.00589687	0.0493818
Jakmip1	-0.134953	0.00589975	0.0493841
Ube2b	-0.126115	0.00594045	0.0496395
Cacnb1	-0.226862	0.00594799	0.0496813
Ube3c	-0.194158	0.00596036	0.0497632
BC030500	-0.271879	0.00597677	0.0498576
Pstpip2	-0.251433	0.00600169	0.0499769
Tmem126b	-0.191698	0.00599476	0.0499769
