# Supplementary material for: Multisensory gamma stimulation enhances adult neurogenesis and improves cognitive function in male mice with Down Syndrome
Source: PLoS One. 2025 Apr 24;20(4):e0317428. doi: 10.1371/journal.pone.0317428 (PMC12021272; doi:10.1371/journal.pone.0317428)
Supplement: S6 Table A-D — (ZIP) [file pone.0317428.s017.zip › Table6/TableS6C.xlsx]

## Sheet: Sheet1
TableS6C: downregulated genes in mouse AD, Excitatory neurons
Gene	p_val	avg_log2FC	p_val_adj	cell.type
Egr4	5.23954e-19	-0.269578	1.22359e-14	Ex
Vmac	3.64766e-08	-0.100654	0.000851839	Ex
Fos	4.82244e-20	-0.300742	1.12619e-15	Ex
Nup37	7.37731e-12	-0.110229	1.72282e-07	Ex
Lurap1l	1.62798e-10	-0.124384	3.80183e-06	Ex
Tmem251	3.91439e-11	-0.124038	9.14127e-07	Ex
Ddit4l	2.35588e-07	-0.134343	0.00550168	Ex
Cited2	2.23433e-15	-0.155076	5.21784e-11	Ex
Nxt1	6.96601e-12	-0.118959	1.62677e-07	Ex
Gm8797	1.46939e-18	-0.114033	3.43146e-14	Ex
Oxld1	6.1957e-09	-0.116342	0.000144688	Ex
Limd2	2.91028e-07	-0.102765	0.00679638	Ex
Bcl10	1.75051e-12	-0.129828	4.08797e-08	Ex
Gpr135	2.20927e-15	-0.100565	5.15931e-11	Ex
Zswim3	5.87653e-12	-0.128683	1.37235e-07	Ex
Lurap1	2.04769e-08	-0.121525	0.000478197	Ex
Npas4	4.58536e-43	-0.522349	1.07082e-38	Ex
Dusp1	6.41487e-27	-0.302204	1.49806e-22	Ex
Fgfbp3	2.75366e-19	-0.187387	6.43063e-15	Ex
Tubg2	5.7388e-07	-0.123508	0.0134018	Ex
Cnbd2	7.6077e-07	-0.109791	0.0177663	Ex
Kctd5	8.93373e-07	-0.114775	0.0208629	Ex
Gm26699	2.03959e-09	-0.121378	4.76305e-05	Ex
Gpr150	1.29658e-07	-0.104656	0.0030279	Ex
Brd3os	1.54685e-10	-0.123462	3.61236e-06	Ex
Nop9	3.37058e-08	-0.127422	0.000787133	Ex
Pard6a	7.01723e-07	-0.100366	0.0163873	Ex
Nupl2	5.59385e-10	-0.120634	1.30633e-05	Ex
Pigc	4.05265e-09	-0.130909	9.46414e-05	Ex
Taf8	1.07516e-08	-0.107747	0.000251082	Ex
Lyrm2	3.79234e-10	-0.10378	8.85626e-06	Ex
Mrpl43	3.07408e-09	-0.109119	7.17891e-05	Ex
Idh2	1.26134e-07	-0.113039	0.0029456	Ex
Nkain3	1.98082e-06	-0.157826	0.0462581	Ex
Chac2	1.99933e-06	-0.112981	0.0466902	Ex
Atoh7	2.38388e-09	-0.142222	5.56708e-05	Ex
Nptx2	3.2217e-07	-0.11331	0.00752364	Ex
Btg2	6.9932e-34	-0.426383	1.63312e-29	Ex
Gm47512	3.38623e-13	-0.155854	7.90787e-09	Ex
Fam120aos	6.89941e-10	-0.141537	1.61122e-05	Ex
C030006K11Rik	9.68071e-07	-0.105872	0.0226074	Ex
C730002L08Rik	1.01454e-21	-0.24136	2.36927e-17	Ex
Jagn1	1.20421e-10	-0.116294	2.81218e-06	Ex
Plpp7	1.38763e-11	-0.10546	3.24054e-07	Ex
Tvp23b	2.76524e-10	-0.149176	6.45766e-06	Ex
Gnpda1	8.09948e-08	-0.117459	0.00189147	Ex
Tmem97	1.20495e-06	-0.103764	0.0281392	Ex
1700088E04Rik	2.95873e-08	-0.110657	0.000690952	Ex
Kcna3	1.46828e-06	-0.126407	0.0342886	Ex
Klhl33	9.83269e-09	-0.139449	0.000229623	Ex
Dus4l	7.73343e-14	-0.135654	1.80599e-09	Ex
Gm26532	1.47312e-06	-0.13844	0.0344017	Ex
Cnot9	2.1745e-11	-0.166198	5.0781e-07	Ex
Imp3	3.8377e-12	-0.15173	8.96218e-08	Ex
Cdc42ep3	3.4884e-07	-0.114489	0.00814646	Ex
Fam241b	3.33724e-15	-0.153962	7.79346e-11	Ex
Ndufaf3	1.17247e-10	-0.110839	2.73808e-06	Ex
Slc33a1	3.61437e-12	-0.149329	8.44063e-08	Ex
Lrrc24	2.31179e-10	-0.132013	5.39871e-06	Ex
Mon1a	9.01134e-08	-0.136286	0.00210442	Ex
Mrps14	1.02442e-15	-0.151693	2.39232e-11	Ex
Wdr6	1.00779e-06	-0.122001	0.0235349	Ex
Ankrd49	1.07181e-09	-0.138679	2.50301e-05	Ex
Acbd4	4.47636e-07	-0.109246	0.0104537	Ex
Mrps12	4.83095e-20	-0.148341	1.12817e-15	Ex
Prcp	2.61102e-11	-0.173972	6.09751e-07	Ex
Gm20063	1.12625e-09	-0.19185	2.63014e-05	Ex
Terf2ip	3.24657e-07	-0.104299	0.00758171	Ex
Rasl11b	1.90968e-28	-0.295686	4.45967e-24	Ex
Gal3st3	6.6357e-11	-0.109515	1.54964e-06	Ex
4732463B04Rik	1.64109e-08	-0.171426	0.000383244	Ex
Dcun1d3	1.41159e-08	-0.126295	0.00032965	Ex
Gnpda2	1.15859e-07	-0.109635	0.00270566	Ex
Fam3a	7.56107e-09	-0.115695	0.000176574	Ex
Cwc15	1.06559e-07	-0.123175	0.00248847	Ex
Id2	1.64785e-13	-0.137156	3.84823e-09	Ex
Cbwd1	5.60769e-13	-0.150791	1.30956e-08	Ex
Pdzd11	3.83923e-09	-0.139944	8.96575e-05	Ex
Napepld	1.96889e-14	-0.171229	4.59794e-10	Ex
Mynn	6.0332e-14	-0.162226	1.40893e-09	Ex
Fndc10	6.8071e-11	-0.157039	1.58966e-06	Ex
Smim20	2.05654e-07	-0.11786	0.00480264	Ex
Mfap1b	1.04091e-12	-0.135059	2.43085e-08	Ex
Lsm8	1.61059e-10	-0.136555	3.76122e-06	Ex
Mttp	9.90128e-12	-0.160457	2.31225e-07	Ex
Mei1	2.6646e-11	-0.199633	6.22264e-07	Ex
Nop10	2.16187e-14	-0.164901	5.04862e-10	Ex
Rdh14	1.59182e-09	-0.103923	3.71738e-05	Ex
Fra10ac1	1.62145e-07	-0.102835	0.00378658	Ex
Fam105a	1.0149e-12	-0.165207	2.37009e-08	Ex
Tram1l1	5.21963e-18	-0.191182	1.21894e-13	Ex
Gmpr2	1.32468e-10	-0.132559	3.09352e-06	Ex
Rnf144b	9.01588e-09	-0.178545	0.000210548	Ex
Hax1	1.05701e-08	-0.111652	0.000246843	Ex
Mrps34	9.47091e-09	-0.105681	0.000221174	Ex
Gtf2b	2.475e-07	-0.136303	0.00577988	Ex
Trp53inp2	1.54334e-10	-0.149546	3.60417e-06	Ex
Herpud1	7.66255e-14	-0.128587	1.78943e-09	Ex
Plpp6	3.23503e-10	-0.112833	7.55478e-06	Ex
Acad10	3.85497e-10	-0.151432	9.00252e-06	Ex
C87436	1.48002e-08	-0.13462	0.00034563	Ex
Bloc1s2	6.86118e-07	-0.138806	0.0160229	Ex
Ginm1	8.9179e-09	-0.136712	0.00020826	Ex
Junb	1.99565e-73	-0.82067	4.66043e-69	Ex
Mettl25	3.10644e-07	-0.127198	0.00725447	Ex
Epm2a	1.85221e-09	-0.131045	4.32546e-05	Ex
2510039O18Rik	1.26878e-06	-0.106286	0.0296298	Ex
Tubb4b	9.86881e-17	-0.110224	2.30466e-12	Ex
Cnih1	4.94133e-09	-0.119227	0.000115395	Ex
Wls	9.54035e-08	-0.154539	0.00222796	Ex
Vash1	1.81396e-06	-0.123952	0.0423613	Ex
Gpr75	3.55855e-11	-0.131155	8.31029e-07	Ex
Gdpd1	5.24601e-15	-0.107737	1.2251e-10	Ex
1110038F14Rik	9.57019e-11	-0.151481	2.23493e-06	Ex
Gsdme	1.77911e-06	-0.122754	0.0415477	Ex
9530077C05Rik	2.82923e-08	-0.168978	0.00066071	Ex
Tm9sf1	9.71192e-08	-0.129305	0.00226803	Ex
Epha3	2.43743e-08	-0.177779	0.000569213	Ex
Map2k6	5.27211e-18	-0.229641	1.2312e-13	Ex
Yipf3	1.33671e-11	-0.100943	3.12162e-07	Ex
Eral1	5.5153e-08	-0.135299	0.00128799	Ex
Gm5141	3.34328e-11	-0.16821	7.80756e-07	Ex
Higd2a	7.99622e-13	-0.108941	1.86736e-08	Ex
1110032A03Rik	6.80028e-09	-0.11691	0.000158807	Ex
Sdf2	1.597e-07	-0.106096	0.00372948	Ex
Tmem60	3.02821e-15	-0.18444	7.07177e-11	Ex
Gm16049	2.22599e-08	-0.163292	0.000519837	Ex
Lrrc14	7.6389e-08	-0.143077	0.00178391	Ex
Ccdc191	1.34896e-06	-0.142732	0.0315023	Ex
Kdelr1	7.88068e-14	-0.156979	1.84037e-09	Ex
Cdkn2aip	1.7875e-13	-0.161027	4.17436e-09	Ex
B230217C12Rik	5.10533e-15	-0.142765	1.19225e-10	Ex
Gm49359	7.04244e-07	-0.116559	0.0164462	Ex
Lsm12	5.41906e-11	-0.110011	1.26551e-06	Ex
Samd10	5.62223e-13	-0.155207	1.31296e-08	Ex
Ripk2	6.67541e-13	-0.190848	1.55891e-08	Ex
Rspo3	1.65875e-10	-0.192379	3.87367e-06	Ex
Tsr3	1.66149e-06	-0.116373	0.0388008	Ex
Kcnf1	3.64756e-10	-0.105357	8.51815e-06	Ex
3110021N24Rik	9.04108e-07	-0.116049	0.0211136	Ex
Taf11	9.05905e-10	-0.132692	2.11556e-05	Ex
Rpp21	1.89631e-06	-0.125037	0.0442845	Ex
Yipf4	1.96493e-16	-0.195982	4.5887e-12	Ex
Flrt3	1.08089e-16	-0.193942	2.52421e-12	Ex
Tcta	2.09618e-15	-0.184914	4.8952e-11	Ex
Kcnk2	9.0798e-09	-0.175112	0.00021204	Ex
Unc45a	1.75506e-06	-0.126917	0.0409859	Ex
Tex264	2.34568e-09	-0.151718	5.47786e-05	Ex
Lactb	5.0551e-11	-0.150723	1.18052e-06	Ex
Lage3	4.29113e-10	-0.157262	1.00211e-05	Ex
Bdh1	1.84799e-11	-0.18461	4.31561e-07	Ex
Coq5	1.6107e-08	-0.143546	0.000376146	Ex
Pi4kb	1.61236e-07	-0.11677	0.00376534	Ex
Coq10a	6.46985e-07	-0.114381	0.015109	Ex
Gpaa1	1.78597e-06	-0.127078	0.0417078	Ex
Rnf208	3.02778e-10	-0.109636	7.07078e-06	Ex
Ntmt1	1.29954e-07	-0.116262	0.00303481	Ex
Zfp956	3.49273e-10	-0.159795	8.15657e-06	Ex
Smpd1	1.22124e-13	-0.116977	2.85196e-09	Ex
Mfap3l	4.75934e-10	-0.105089	1.11145e-05	Ex
Dnajc19	2.68847e-10	-0.129064	6.27838e-06	Ex
Borcs5	3.66419e-08	-0.126794	0.000855698	Ex
Zfp941	1.20417e-10	-0.149438	2.81209e-06	Ex
Rabggtb	1.32012e-07	-0.115694	0.00308287	Ex
Zfand1	6.59431e-07	-0.134555	0.0153997	Ex
Sec22a	1.53724e-09	-0.155015	3.58991e-05	Ex
6330403K07Rik	2.89648e-24	-0.172201	6.76415e-20	Ex
Spcs1	9.07185e-19	-0.181988	2.11855e-14	Ex
Taf6	5.5871e-08	-0.153432	0.00130475	Ex
Pcyox1	7.15168e-10	-0.128048	1.67013e-05	Ex
Stxbp6	3.62183e-09	-0.209397	8.45806e-05	Ex
Zfp414	9.4849e-11	-0.139969	2.21501e-06	Ex
Zfp46	5.27785e-15	-0.209281	1.23254e-10	Ex
Higd1a	2.53076e-13	-0.11303	5.91008e-09	Ex
4732440D04Rik	5.53118e-08	-0.113571	0.0012917	Ex
Coq10b	2.96101e-25	-0.264186	6.91485e-21	Ex
Tm2d1	1.83415e-24	-0.163356	4.2833e-20	Ex
Jund	1.1687e-20	-0.149266	2.72925e-16	Ex
1500011B03Rik	1.87205e-14	-0.157805	4.37181e-10	Ex
Ctsf	1.7151e-12	-0.165008	4.00526e-08	Ex
Parl	8.57691e-07	-0.108998	0.0200297	Ex
Arc	1.60956e-52	-0.698359	3.75881e-48	Ex
Rbm7	1.82983e-12	-0.132133	4.27319e-08	Ex
Fbxo28	5.32795e-07	-0.133769	0.0124424	Ex
Tmem158	1.12845e-23	-0.166945	2.63527e-19	Ex
Twf2	9.66446e-07	-0.121598	0.0225694	Ex
Arfrp1	1.35916e-06	-0.103234	0.0317406	Ex
Slc7a4	7.44949e-14	-0.157584	1.73968e-09	Ex
Dtd1	1.3402e-09	-0.130621	3.12976e-05	Ex
Egr1	3.27649e-84	-0.747806	7.6516e-80	Ex
Bfar	5.94124e-09	-0.144531	0.000138746	Ex
Ncstn	6.76265e-10	-0.144175	1.57928e-05	Ex
Bbip1	2.77295e-07	-0.143315	0.00647567	Ex
Atg12	1.26666e-11	-0.160102	2.95804e-07	Ex
Eif1b	2.04996e-09	-0.148989	4.78727e-05	Ex
Timm10b	8.19697e-11	-0.10558	1.91424e-06	Ex
3830406C13Rik	5.32923e-10	-0.114403	1.24453e-05	Ex
Cox11	1.85562e-08	-0.163534	0.000433343	Ex
Lrrc57	2.24365e-08	-0.108316	0.00052396	Ex
Ptchd4	1.06178e-06	-0.169949	0.0247958	Ex
BC031181	1.3221e-12	-0.10456	3.0875e-08	Ex
Actl6a	1.34646e-13	-0.206391	3.14439e-09	Ex
Asb3	1.91663e-09	-0.175495	4.47591e-05	Ex
Hmgxb3	1.15677e-07	-0.146282	0.0027014	Ex
Ciart	6.29259e-18	-0.248527	1.46951e-13	Ex
Timmdc1	8.66313e-17	-0.176752	2.0231e-12	Ex
Snw1	1.06674e-13	-0.163163	2.49116e-09	Ex
B4gat1	3.86585e-14	-0.164019	9.02792e-10	Ex
Rit2	3.5532e-10	-0.135535	8.29778e-06	Ex
Plppr3	3.68172e-07	-0.136495	0.00859792	Ex
Cirbp	7.69274e-19	-0.223762	1.79648e-14	Ex
Klhdc1	8.71861e-16	-0.224604	2.03606e-11	Ex
Elovl4	5.28308e-11	-0.128556	1.23376e-06	Ex
Ero1lb	7.12772e-08	-0.119978	0.00166454	Ex
Dnajc24	4.68256e-10	-0.162161	1.09352e-05	Ex
Ankra2	1.17707e-09	-0.12321	2.7488e-05	Ex
Slc2a8	2.49359e-09	-0.172376	5.82328e-05	Ex
Stx18	9.44492e-09	-0.153668	0.000220567	Ex
Sec13	1.17218e-07	-0.118809	0.00273739	Ex
Babam2	1.2251e-09	-0.13753	2.86098e-05	Ex
Efnb2	9.24176e-09	-0.137431	0.000215823	Ex
2610008E11Rik	2.01492e-08	-0.144976	0.000470543	Ex
Dffb	4.67598e-07	-0.15248	0.0109198	Ex
Rassf1	1.12385e-10	-0.175047	2.62452e-06	Ex
Zfp788	1.55656e-07	-0.14218	0.00363504	Ex
Tmed4	5.20358e-14	-0.128046	1.21519e-09	Ex
Pcdhgc5	2.16868e-08	-0.15294	0.000506453	Ex
Gm26782	7.06677e-13	-0.190384	1.6503e-08	Ex
Tmed8	4.66467e-07	-0.121767	0.0108934	Ex
Bmyc	3.47351e-21	-0.184288	8.1117e-17	Ex
Rnf114	4.32656e-11	-0.188124	1.01038e-06	Ex
Zc3h6	2.10168e-11	-0.137466	4.90804e-07	Ex
Ssna1	1.16897e-12	-0.15972	2.72989e-08	Ex
Tmed2	3.38452e-11	-0.102968	7.90387e-07	Ex
Mlip	1.33476e-08	-0.173112	0.000311707	Ex
Diras2	1.73902e-07	-0.128775	0.00406113	Ex
Snta1	1.87958e-08	-0.159604	0.000438938	Ex
Cd200	1.75699e-12	-0.127052	4.10311e-08	Ex
Fbxl6	1.67067e-09	-0.15399	3.90151e-05	Ex
Ndufb9	6.93385e-19	-0.135107	1.61926e-14	Ex
Ddb2	3.76283e-08	-0.188889	0.000878735	Ex
Nprl3	4.73428e-08	-0.146279	0.0011056	Ex
Rnf138	3.12655e-07	-0.105622	0.00730142	Ex
Lman1	1.38234e-09	-0.130719	3.22819e-05	Ex
Rfng	6.20589e-09	-0.153198	0.000144926	Ex
Arf4	3.88604e-16	-0.149571	9.07507e-12	Ex
Snhg12	4.88372e-12	-0.188778	1.1405e-07	Ex
Kcnk1	1.86525e-09	-0.125931	4.35591e-05	Ex
Tctn3	6.13787e-07	-0.128703	0.0143338	Ex
Pex13	9.97131e-30	-0.277169	2.3286e-25	Ex
2300009A05Rik	2.80248e-08	-0.150273	0.000654463	Ex
Foxk1	6.1327e-14	-0.198763	1.43217e-09	Ex
Mrpl38	5.42828e-12	-0.154238	1.26767e-07	Ex
Hint3	2.56819e-10	-0.11514	5.99749e-06	Ex
Omg	2.05473e-17	-0.113061	4.79841e-13	Ex
Cdipt	1.74598e-10	-0.152001	4.0774e-06	Ex
Daglb	5.87119e-17	-0.239689	1.3711e-12	Ex
Cep78	3.22664e-12	-0.208635	7.53518e-08	Ex
Sertad2	1.61895e-09	-0.152122	3.78074e-05	Ex
Caml	1.7487e-10	-0.14424	4.08375e-06	Ex
Pex6	2.36025e-07	-0.147487	0.0055119	Ex
Setd4	3.76477e-08	-0.159229	0.000879188	Ex
Dus3l	9.42479e-07	-0.108742	0.0220097	Ex
Slc16a11	1.08568e-10	-0.190636	2.53538e-06	Ex
Letmd1	1.13876e-07	-0.150709	0.00265935	Ex
Rab40b	3.16925e-07	-0.142712	0.00740114	Ex
Mgat4c	2.53483e-10	-0.237803	5.9196e-06	Ex
Slc17a5	3.56362e-13	-0.164736	8.32212e-09	Ex
Cfl2	3.62469e-08	-0.158709	0.000846475	Ex
Gng3	1.66397e-23	-0.148839	3.88586e-19	Ex
Phf6	1.1564e-06	-0.105115	0.0270055	Ex
Tmem246	3.54026e-11	-0.108936	8.26756e-07	Ex
Plekhj1	1.13536e-09	-0.138514	2.65141e-05	Ex
Sem1	5.50794e-10	-0.131601	1.28627e-05	Ex
Rap2b	6.49646e-22	-0.179415	1.51712e-17	Ex
Birc2	1.64288e-06	-0.100332	0.0383661	Ex
1810022K09Rik	4.23196e-19	-0.210198	9.88289e-15	Ex
Fhl2	2.24561e-09	-0.1663	5.24417e-05	Ex
Sf3b6	5.35864e-09	-0.107189	0.00012514	Ex
Atxn7l3b	1.03543e-08	-0.107207	0.000241805	Ex
Galt	8.25129e-07	-0.126832	0.0192692	Ex
Tigd2	5.51338e-23	-0.234413	1.28754e-18	Ex
Resp18	7.82366e-07	-0.107426	0.0182706	Ex
Ckmt1	3.13298e-15	-0.209802	7.31644e-11	Ex
Rab10os	1.81895e-10	-0.173011	4.24779e-06	Ex
Trmt13	1.49335e-07	-0.1449	0.00348742	Ex
Tmem165	1.53909e-06	-0.10217	0.0359425	Ex
Tmem50a	6.29314e-12	-0.114093	1.46964e-07	Ex
Lin7a	5.67107e-10	-0.172809	1.32437e-05	Ex
Elavl4	1.90619e-07	-0.101415	0.00445153	Ex
Psmd9	3.31516e-07	-0.114317	0.0077419	Ex
Emc3	1.69095e-08	-0.144379	0.000394888	Ex
Rnf167	4.7937e-08	-0.107574	0.00111947	Ex
Mrps26	4.13986e-11	-0.135611	9.66781e-07	Ex
Edf1	1.85726e-12	-0.141228	4.33726e-08	Ex
Zmat4	9.12488e-07	-0.154736	0.0213093	Ex
Clpp	1.74027e-09	-0.134615	4.06406e-05	Ex
Ppp1r1a	2.29535e-09	-0.13507	5.36033e-05	Ex
Fam57b	1.30074e-08	-0.130253	0.000303762	Ex
Adam10	5.35063e-17	-0.136249	1.24953e-12	Ex
Grasp	5.41829e-10	-0.215296	1.26533e-05	Ex
Nicn1	5.52201e-08	-0.141631	0.00128956	Ex
Epha6	1.57394e-16	-0.290118	3.67563e-12	Ex
Rab26	1.31209e-09	-0.152371	3.06412e-05	Ex
Aarsd1	1.22637e-07	-0.158679	0.00286395	Ex
Sirt3	3.15518e-11	-0.194599	7.3683e-07	Ex
Ube2d2a	1.10764e-09	-0.142293	2.58667e-05	Ex
Ephx4	7.03927e-08	-0.131783	0.00164388	Ex
Emc4	2.28394e-14	-0.151685	5.33368e-10	Ex
Pdss1	5.23543e-07	-0.166189	0.0122263	Ex
Tmem179	2.14366e-07	-0.126518	0.0050061	Ex
1110008P14Rik	6.21797e-22	-0.199853	1.45208e-17	Ex
Urgcp	2.36311e-16	-0.149601	5.51857e-12	Ex
Eefsec	5.09877e-09	-0.171181	0.000119072	Ex
Btf3l4	1.26817e-07	-0.132457	0.00296157	Ex
Sesn1	1.07872e-07	-0.145428	0.00251914	Ex
Gfra4	2.17265e-24	-0.231369	5.07379e-20	Ex
Atg9a	1.52248e-06	-0.130707	0.0355545	Ex
Hagh	7.04985e-07	-0.138053	0.0164635	Ex
Dpm2	5.72399e-08	-0.14222	0.00133672	Ex
Caap1	3.31206e-11	-0.170554	7.73465e-07	Ex
Rnf11	1.55143e-14	-0.11106	3.62305e-10	Ex
Naa40	1.18821e-09	-0.165134	2.77482e-05	Ex
Bax	2.15695e-07	-0.122095	0.00503713	Ex
Uri1	8.68948e-15	-0.16289	2.02925e-10	Ex
Rchy1	1.09424e-11	-0.193334	2.55537e-07	Ex
Kcnv1	4.86403e-11	-0.179195	1.1359e-06	Ex
Tm9sf2	1.40608e-10	-0.14774	3.28361e-06	Ex
Cox7b	9.82111e-16	-0.153889	2.29352e-11	Ex
Dhps	6.27755e-10	-0.166778	1.466e-05	Ex
Sigmar1	2.91094e-11	-0.175173	6.79792e-07	Ex
Sorcs1	1.74226e-07	-0.128419	0.0040687	Ex
Commd3	6.30928e-14	-0.19044	1.47341e-09	Ex
Tsn	2.84001e-11	-0.104009	6.63229e-07	Ex
Gspt1	2.37665e-09	-0.106369	5.55019e-05	Ex
Gabrd	1.55705e-07	-0.120777	0.00363617	Ex
Dcaf7	8.64727e-13	-0.160203	2.0194e-08	Ex
Vgf	1.81481e-24	-0.199285	4.23813e-20	Ex
Lamtor4	4.47506e-15	-0.211666	1.04506e-10	Ex
Abhd16a	2.10521e-12	-0.192484	4.91629e-08	Ex
Cckbr	7.8946e-09	-0.175601	0.000184363	Ex
Gpr22	3.49569e-11	-0.130342	8.16347e-07	Ex
Ndufs4	1.51382e-09	-0.153699	3.53523e-05	Ex
Rpn1	1.70773e-15	-0.114647	3.98807e-11	Ex
Dalrd3	1.9281e-16	-0.217218	4.5027e-12	Ex
Ring1	1.09884e-11	-0.192551	2.56613e-07	Ex
Zfp799	4.18498e-09	-0.160887	9.77318e-05	Ex
Rnf130	4.92017e-08	-0.11861	0.00114901	Ex
Tmem208	1.18327e-08	-0.171295	0.00027633	Ex
Mri1	1.27977e-11	-0.170918	2.98865e-07	Ex
Slc30a3	5.11574e-17	-0.282869	1.19468e-12	Ex
Rp9	1.76306e-14	-0.207831	4.11727e-10	Ex
Ptov1	1.65266e-07	-0.139879	0.00385946	Ex
Syngr3	1.09252e-14	-0.174077	2.55136e-10	Ex
Mtif2	3.28362e-07	-0.101521	0.00766825	Ex
Tor1aip2	3.07302e-14	-0.19969	7.17643e-10	Ex
Ndufa10	4.19745e-07	-0.111591	0.0098023	Ex
0610030E20Rik	1.29873e-06	-0.174961	0.0303291	Ex
Pdk1	1.48828e-10	-0.182366	3.47558e-06	Ex
Tmem145	2.19031e-09	-0.249378	5.11502e-05	Ex
Pdhb	3.41702e-07	-0.132196	0.00797977	Ex
Tmem59	4.60243e-14	-0.100967	1.07481e-09	Ex
Trmt6	1.74307e-17	-0.215879	4.07059e-13	Ex
E130102H24Rik	6.26882e-07	-0.108086	0.0146396	Ex
Sfxn3	4.44576e-10	-0.153089	1.03822e-05	Ex
Psmd7	5.232e-08	-0.104894	0.00122183	Ex
Tmem130	7.37135e-15	-0.148191	1.72143e-10	Ex
Atp6v1g2	2.51789e-21	-0.126413	5.88002e-17	Ex
Mboat7	5.14597e-09	-0.132216	0.000120174	Ex
Stub1	5.58867e-10	-0.136335	1.30512e-05	Ex
Frmd5	1.56229e-08	-0.150562	0.000364841	Ex
Arl6ip5	1.20537e-17	-0.108458	2.81489e-13	Ex
Zfp266	8.37792e-23	-0.236065	1.95649e-18	Ex
Zgpat	5.46182e-11	-0.180326	1.2755e-06	Ex
Yipf5	2.52034e-08	-0.119671	0.000588574	Ex
Lpcat4	1.06672e-08	-0.147688	0.000249111	Ex
Srpr	1.21075e-10	-0.109201	2.82746e-06	Ex
Fndc4	5.39761e-07	-0.109918	0.012605	Ex
B230307C23Rik	1.67898e-06	-0.150623	0.0392092	Ex
Mrpl4	2.71319e-10	-0.124893	6.33611e-06	Ex
Rprml	5.63325e-28	-0.267153	1.31553e-23	Ex
Zc3h15	6.74281e-24	-0.216841	1.57465e-19	Ex
Rtn4r	4.66661e-30	-0.282769	1.08979e-25	Ex
Chsy3	1.07938e-18	-0.265482	2.52068e-14	Ex
Mob4	6.08399e-07	-0.11209	0.014208	Ex
Dlat	1.23949e-06	-0.122835	0.0289459	Ex
Lin7b	6.23114e-13	-0.199746	1.45516e-08	Ex
Lrpap1	2.6505e-13	-0.116237	6.18971e-09	Ex
Brinp3	3.33723e-07	-0.124688	0.00779343	Ex
Smim13	5.2872e-16	-0.13856	1.23472e-11	Ex
Zfp397	1.14967e-10	-0.160965	2.68483e-06	Ex
Ccl25	1.49889e-08	-0.151874	0.000350035	Ex
Sh3gl1	7.18099e-13	-0.196848	1.67698e-08	Ex
Gm27000	6.30693e-17	-0.231355	1.47286e-12	Ex
Sirt7	1.51615e-08	-0.165403	0.000354067	Ex
Fam212b	1.28012e-07	-0.133299	0.00298945	Ex
Lrrc58	5.0872e-08	-0.127558	0.00118801	Ex
Pianp	5.12889e-10	-0.109002	1.19775e-05	Ex
Btaf1	5.59052e-13	-0.177202	1.30555e-08	Ex
Vps50	2.94255e-08	-0.144872	0.000687173	Ex
Osbpl9	2.98797e-08	-0.129344	0.000697781	Ex
Snx32	2.55158e-07	-0.113876	0.00595872	Ex
Enpp5	3.40686e-09	-0.124949	7.95605e-05	Ex
Arpc1a	1.39322e-06	-0.121767	0.0325359	Ex
Psmb2	3.62354e-12	-0.17139	8.46205e-08	Ex
Tmx2	7.07991e-21	-0.156064	1.65337e-16	Ex
Rogdi	1.3291e-19	-0.261746	3.10384e-15	Ex
P4htm	2.38753e-14	-0.212216	5.57559e-10	Ex
Fut8	9.92685e-08	-0.113815	0.00231822	Ex
Btbd10	6.42721e-14	-0.189676	1.50095e-09	Ex
Atp6ap2	1.33078e-16	-0.127137	3.10777e-12	Ex
Kctd17	2.32222e-10	-0.166477	5.42308e-06	Ex
4833420G17Rik	7.68267e-08	-0.123236	0.00179413	Ex
Emc10	4.48892e-25	-0.185388	1.0483e-20	Ex
Ift20	7.34338e-15	-0.227802	1.7149e-10	Ex
Pea15a	1.58397e-13	-0.188587	3.69904e-09	Ex
Gnai1	1.18306e-10	-0.106358	2.7628e-06	Ex
Klhl24	7.25731e-13	-0.152858	1.6948e-08	Ex
Rmdn1	1.11742e-13	-0.214225	2.60951e-09	Ex
Ccnc	1.53416e-11	-0.146614	3.58272e-07	Ex
Rbm3	1.28939e-08	-0.130526	0.000301112	Ex
Fam173a	4.26433e-13	-0.169563	9.95848e-09	Ex
Lancl1	5.33458e-13	-0.145361	1.24578e-08	Ex
Porcn	9.14488e-08	-0.1544	0.0021356	Ex
Eny2	5.67436e-07	-0.109663	0.0132513	Ex
Mib2	5.49068e-09	-0.135021	0.000128224	Ex
Chga	1.82458e-19	-0.205897	4.26095e-15	Ex
Aup1	3.40823e-13	-0.135369	7.95924e-09	Ex
Coq2	1.33296e-10	-0.193374	3.11287e-06	Ex
Agpat4	8.56546e-07	-0.110847	0.0200029	Ex
Slc3a2	1.43127e-13	-0.171306	3.34245e-09	Ex
Letm2	5.52142e-17	-0.237159	1.28942e-12	Ex
Pkig	2.52344e-12	-0.142807	5.89299e-08	Ex
Ggps1	4.46823e-18	-0.20692	1.04347e-13	Ex
Mfsd4a	3.95259e-10	-0.188788	9.23048e-06	Ex
Epc1	2.09926e-11	-0.159351	4.9024e-07	Ex
Cntn5	4.81576e-10	-0.269068	1.12462e-05	Ex
Jakmip2	1.39602e-15	-0.205243	3.26012e-11	Ex
Lrig2	1.06306e-12	-0.204405	2.48255e-08	Ex
Rab24	1.74764e-21	-0.241801	4.08127e-17	Ex
Fgfr1op2	2.22063e-14	-0.184373	5.18583e-10	Ex
Psma1	6.70561e-15	-0.2163	1.56596e-10	Ex
Tmem132d	1.17567e-07	-0.182549	0.00274553	Ex
Usp2	2.01017e-27	-0.282893	4.69436e-23	Ex
Hmgn3	7.31268e-26	-0.219215	1.70773e-21	Ex
Pdia3	4.62579e-21	-0.172766	1.08026e-16	Ex
Laptm4a	2.44997e-14	-0.135624	5.72141e-10	Ex
Cyp46a1	4.65775e-13	-0.187849	1.08772e-08	Ex
Tmed9	3.20425e-11	-0.161246	7.48289e-07	Ex
Pstk	2.21509e-20	-0.234762	5.17289e-16	Ex
Arl15	1.99008e-15	-0.243224	4.64744e-11	Ex
Itfg1	2.77796e-13	-0.105338	6.48736e-09	Ex
Ptprk	5.48783e-09	-0.209051	0.000128157	Ex
Shisa4	3.80422e-19	-0.210015	8.884e-15	Ex
Rhbdl1	2.81204e-32	-0.300509	6.56695e-28	Ex
Syt5	6.4436e-14	-0.173747	1.50478e-09	Ex
Dnajb4	3.91546e-21	-0.219164	9.14376e-17	Ex
Podxl2	4.18702e-11	-0.197663	9.77795e-07	Ex
Il1rapl1	1.89492e-10	-0.16784	4.42521e-06	Ex
Caly	4.55621e-23	-0.19515	1.06401e-18	Ex
Ttc8	1.40255e-07	-0.130944	0.00327538	Ex
Tmem132a	4.18137e-17	-0.157872	9.76476e-13	Ex
Dnajc6	5.82931e-13	-0.177106	1.36132e-08	Ex
Fam189a1	1.77337e-17	-0.248861	4.14136e-13	Ex
Tmem151a	2.20467e-16	-0.137589	5.14856e-12	Ex
Svop	2.53492e-10	-0.168576	5.91979e-06	Ex
Adcy2	2.36193e-08	-0.153505	0.000551581	Ex
Arpp19	3.14462e-21	-0.22898	7.34363e-17	Ex
Nap1l5	1.86237e-14	-0.134801	4.34918e-10	Ex
Prrt2	2.121e-27	-0.247238	4.95318e-23	Ex
Vti1b	5.31095e-10	-0.129604	1.24027e-05	Ex
2001-03-01	8.42674e-09	-0.153435	0.00019679	Ex
Sf3b3	9.47327e-08	-0.146387	0.00221229	Ex
Slc50a1	4.91463e-34	-0.318165	1.14771e-29	Ex
Mrpl41	9.23711e-16	-0.192959	2.15714e-11	Ex
Atp6ap1	2.61648e-14	-0.155588	6.11026e-10	Ex
Lgi1	8.11291e-10	-0.10828	1.89461e-05	Ex
Haghl	2.17325e-08	-0.172126	0.00050752	Ex
Dctn4	7.9027e-07	-0.117304	0.0184552	Ex
Gns	1.61594e-19	-0.218019	3.77369e-15	Ex
Clstn2	3.82056e-13	-0.21814	8.92216e-09	Ex
Idh3b	1.31018e-06	-0.108581	0.0305966	Ex
Gda	5.13735e-19	-0.234574	1.19972e-14	Ex
Reep2	4.14923e-08	-0.121607	0.000968969	Ex
Slitrk1	9.83713e-10	-0.121515	2.29727e-05	Ex
Gm28928	3.22135e-11	-0.267447	7.52282e-07	Ex
Hacd3	1.13117e-16	-0.22998	2.64162e-12	Ex
Car11	2.69624e-10	-0.139357	6.29652e-06	Ex
Pde1a	2.56513e-09	-0.166769	5.99034e-05	Ex
Lrrc4c	1.17914e-08	-0.100109	0.000275364	Ex
Sgcz	4.73793e-13	-0.247272	1.10645e-08	Ex
Phka2	1.62283e-07	-0.164802	0.00378979	Ex
Lsm7	1.69122e-09	-0.147506	3.9495e-05	Ex
Pura	8.64947e-11	-0.12248	2.01991e-06	Ex
Ssr4	3.00098e-11	-0.122416	7.00819e-07	Ex
Atpif1	1.69029e-13	-0.115165	3.94733e-09	Ex
Nebl	5.12725e-12	-0.168367	1.19737e-07	Ex
Spata7	7.52413e-09	-0.144892	0.000175711	Ex
Lrrtm3	7.27281e-08	-0.1421	0.00169842	Ex
Psmc6	1.68566e-11	-0.181999	3.93653e-07	Ex
Sidt1	3.88247e-07	-0.150533	0.00906673	Ex
Cnrip1	7.18461e-08	-0.134946	0.00167782	Ex
Ak5	1.53919e-07	-0.127625	0.00359448	Ex
Tspan13	1.79874e-23	-0.188757	4.20059e-19	Ex
Mlf2	7.24175e-09	-0.105447	0.000169117	Ex
Khdrbs2	1.00363e-06	-0.167137	0.0234379	Ex
Trpc1	2.23917e-09	-0.135127	5.22913e-05	Ex
Gpr162	1.85944e-06	-0.139031	0.0434236	Ex
Mapre2	1.2281e-10	-0.149209	2.86799e-06	Ex
Gabrg2	6.59151e-14	-0.152545	1.53932e-09	Ex
Smap1	1.08316e-07	-0.129881	0.00252951	Ex
Zfp692	1.30568e-06	-0.16196	0.0304916	Ex
Fyco1	8.08471e-08	-0.15995	0.00188802	Ex
Hspa5	3.27908e-23	-0.14918	7.65762e-19	Ex
Cstf3	7.31657e-15	-0.223219	1.70864e-10	Ex
Sqstm1	9.90295e-17	-0.160107	2.31264e-12	Ex
Nkain2	3.5448e-07	-0.129031	0.00827818	Ex
Dock4	5.71585e-07	-0.103917	0.0133482	Ex
Arl6ip1	8.66149e-26	-0.136274	2.02272e-21	Ex
Ypel3	2.29338e-30	-0.253952	5.35574e-26	Ex
Ctxn1	7.48931e-22	-0.194904	1.74898e-17	Ex
Lmbrd1	4.56159e-12	-0.126071	1.06527e-07	Ex
Ppp2r2b	1.30375e-09	-0.157872	3.04465e-05	Ex
Igsf8	1.58591e-11	-0.113597	3.70357e-07	Ex
Lmtk2	7.69532e-09	-0.119433	0.000179709	Ex
Cntn4	9.25265e-23	-0.30004	2.16077e-18	Ex
Zfp329	4.12014e-09	-0.163296	9.62176e-05	Ex
Edil3	8.58334e-12	-0.166664	2.00447e-07	Ex
Arhgap20	1.63671e-08	-0.125827	0.000382221	Ex
Prickle1	1.7881e-07	-0.166479	0.00417576	Ex
Wdr33	4.02228e-28	-0.286214	9.39323e-24	Ex
Aig1	6.36964e-11	-0.148147	1.4875e-06	Ex
Pld3	4.95872e-16	-0.167354	1.15801e-11	Ex
Lztr1	2.60301e-10	-0.161831	6.0788e-06	Ex
Srsf1	9.39455e-11	-0.170419	2.19391e-06	Ex
Scg5	2.6587e-20	-0.122781	6.20887e-16	Ex
Syt4	2.26771e-14	-0.108426	5.29577e-10	Ex
Snph	5.305e-17	-0.222477	1.23888e-12	Ex
Dgki	5.72842e-10	-0.164736	1.33776e-05	Ex
Kcnq5	5.32323e-21	-0.25842	1.24313e-16	Ex
Glrb	7.36686e-20	-0.169935	1.72038e-15	Ex
Plk2	7.85641e-09	-0.176978	0.000183471	Ex
Lnpk	4.8345e-08	-0.115844	0.001129	Ex
Wasl	3.42837e-11	-0.12658	8.00626e-07	Ex
Hnrnph3	8.83836e-24	-0.236787	2.06402e-19	Ex
Rgs7	5.75506e-11	-0.139729	1.34398e-06	Ex
2900055J20Rik	5.88086e-37	-0.375494	1.37336e-32	Ex
Srsf10	2.84811e-08	-0.153522	0.000665118	Ex
Gpr158	8.2942e-08	-0.145035	0.00193694	Ex
Lingo1	1.39926e-11	-0.104525	3.26768e-07	Ex
Ano3	5.12869e-11	-0.184654	1.1977e-06	Ex
Macrod2	7.91955e-15	-0.179688	1.84945e-10	Ex
Per3	5.0345e-25	-0.272198	1.17571e-20	Ex
Slc8a2	1.81713e-07	-0.128833	0.00424355	Ex
Basp1	5.47641e-19	-0.179362	1.27891e-14	Ex
Ppm1e	1.56306e-15	-0.215229	3.65022e-11	Ex
Slc39a10	5.61567e-15	-0.136761	1.31143e-10	Ex
Gabra4	1.14691e-10	-0.124048	2.67837e-06	Ex
Tmem59l	3.00994e-51	-0.349618	7.02912e-47	Ex
Ddhd2	7.18711e-09	-0.186104	0.00016784	Ex
Lingo2	4.95898e-11	-0.238072	1.15807e-06	Ex
Camkv	7.73728e-09	-0.180584	0.000180689	Ex
Ralyl	1.66639e-32	-0.295544	3.89152e-28	Ex
Fbxl5	2.88491e-09	-0.165089	6.73714e-05	Ex
Ttc19	1.18122e-06	-0.102862	0.0275851	Ex
Mir124-2hg	8.98943e-29	-0.263329	2.0993e-24	Ex
Chfr	2.39793e-07	-0.156472	0.00559988	Ex
Ndfip2	1.51491e-11	-0.128054	3.53777e-07	Ex
Npdc1	3.65907e-18	-0.204498	8.54503e-14	Ex
Tusc3	1.07852e-34	-0.237878	2.51867e-30	Ex
Dtx3	2.34852e-16	-0.22397	5.48451e-12	Ex
Ptpn5	5.39547e-07	-0.147861	0.0126	Ex
Ndrg3	1.68963e-07	-0.106485	0.0039458	Ex
Timm9	3.20333e-09	-0.185825	7.48075e-05	Ex
5330434G04Rik	2.14623e-10	-0.104304	5.0121e-06	Ex
Snhg20	5.91049e-17	-0.203662	1.38028e-12	Ex
Zcchc18	8.21148e-11	-0.154578	1.91763e-06	Ex
Phf3	1.45566e-07	-0.14619	0.0033994	Ex
Acap2	3.014e-09	-0.161842	7.03859e-05	Ex
Rbfox2	1.29445e-07	-0.106716	0.00302292	Ex
Pdlim7	2.24744e-18	-0.217751	5.24844e-14	Ex
2010111I01Rik	5.55993e-10	-0.216031	1.29841e-05	Ex
Gm27032	7.36737e-36	-0.320489	1.7205e-31	Ex
Gria4	1.3046e-14	-0.213884	3.04663e-10	Ex
Tmem191c	1.02911e-38	-0.34064	2.40329e-34	Ex
Gabrb1	5.89252e-18	-0.217178	1.37608e-13	Ex
Fut9	1.22511e-08	-0.131551	0.000286099	Ex
Ddx50	8.09786e-07	-0.133606	0.0189109	Ex
Grina	2.16852e-28	-0.241868	5.06415e-24	Ex
Gdi1	5.2758e-08	-0.157704	0.00123206	Ex
Tmx4	2.2463e-20	-0.184452	5.24578e-16	Ex
Elmod1	1.07318e-15	-0.111647	2.5062e-11	Ex
Schip1	9.11522e-08	-0.11917	0.00212868	Ex
Chgb	5.44049e-22	-0.190205	1.27052e-17	Ex
Gabra1	4.81367e-22	-0.145165	1.12414e-17	Ex
Mat2a	1.48058e-09	-0.130476	3.45759e-05	Ex
BC005561	4.73528e-11	-0.162343	1.10583e-06	Ex
Rapgef4	1.24552e-12	-0.176726	2.90867e-08	Ex
Mkl2	1.70303e-08	-0.168015	0.000397709	Ex
Fam171b	2.72213e-14	-0.127621	6.35698e-10	Ex
Ly6h	4.33072e-10	-0.145356	1.01135e-05	Ex
Atp8a1	3.54584e-08	-0.108564	0.00082806	Ex
Atp6v0c	1.76038e-99	-0.38509	4.11101e-95	Ex
Serinc1	4.45032e-19	-0.108194	1.03928e-14	Ex
Akap8l	1.57193e-10	-0.179001	3.67093e-06	Ex
Itm2b	1.0847e-46	-0.186381	2.53309e-42	Ex
Ndfip1	1.06924e-37	-0.253554	2.497e-33	Ex
Srsf7	7.31242e-32	-0.294672	1.70767e-27	Ex
Brinp1	2.34109e-10	-0.114961	5.46714e-06	Ex
Atp2c1	7.28881e-14	-0.195178	1.70215e-09	Ex
Magi2	1.75342e-08	-0.161122	0.000409476	Ex
Lrp1b	4.27768e-08	-0.202141	0.000998967	Ex
Cx3cl1	5.86798e-35	-0.262537	1.37035e-30	Ex
Gpatch8	1.8105e-12	-0.212015	4.22807e-08	Ex
Gabrb3	8.2451e-11	-0.125536	1.92548e-06	Ex
Clstn1	1.7611e-19	-0.167236	4.11269e-15	Ex
Matk	3.4711e-10	-0.205656	8.10606e-06	Ex
Psap	2.25233e-24	-0.126128	5.25987e-20	Ex
Ndrg4	7.78586e-20	-0.21602	1.81823e-15	Ex
Rtn4	5.81356e-26	-0.179065	1.35764e-21	Ex
Pcsk2	2.77759e-14	-0.15752	6.4865e-10	Ex
Kcnip4	3.33845e-10	-0.178534	7.79628e-06	Ex
Tecr	6.71811e-27	-0.250926	1.56888e-22	Ex
Atp1a1	3.65353e-09	-0.108754	8.53208e-05	Ex
Dlgap2	1.3908e-07	-0.168393	0.00324795	Ex
Slc22a17	1.68268e-21	-0.228041	3.92955e-17	Ex
Tra2a	3.34183e-29	-0.287773	7.80417e-25	Ex
Gpm6a	1.23246e-34	-0.19464	2.87816e-30	Ex
Ogt	1.24829e-06	-0.170349	0.0291513	Ex
Cttnbp2	6.68869e-07	-0.154417	0.0156201	Ex
Epha5	8.20372e-17	-0.220058	1.91582e-12	Ex
Gpm6b	9.32212e-10	-0.164998	2.177e-05	Ex
AC149090.1	4.76094e-49	-0.30817	1.11182e-44	Ex
Opcml	1.5781e-07	-0.198869	0.00368534	Ex
Mir124a-1hg	1.95745e-08	-0.172796	0.000457124	Ex
Rbm39	4.76359e-58	-0.347328	1.11244e-53	Ex
Rsrp1	1.37343e-15	-0.208128	3.20737e-11	Ex
Cadm2	8.99097e-12	-0.176371	2.09966e-07	Ex
Atp1a3	3.8334e-09	-0.111524	8.95214e-05	Ex
Atp6v0b	1.03084e-32	-0.267599	2.40732e-28	Ex
Rtn1	3.34954e-64	-0.283812	7.82219e-60	Ex
Ptprd	2.25154e-21	-0.26195	5.25801e-17	Ex
Syt1	1.69281e-20	-0.119315	3.95321e-16	Ex
