# Supplementary material for: Multisensory gamma stimulation enhances adult neurogenesis and improves cognitive function in male mice with Down Syndrome
Source: PLoS One. 2025 Apr 24;20(4):e0317428. doi: 10.1371/journal.pone.0317428 (PMC12021272; doi:10.1371/journal.pone.0317428)
Supplement: S6 Table A-D — (ZIP) [file pone.0317428.s017.zip › Table6/TableS6D.xlsx]

## Sheet: Sheet1
TableS6D: downregulated genes in human AD, excitatory neurons
Gene	p_val	avg_log2FC	p_val_adj	cell.type
CNTNAP3B	0	-0.636011	0	Ex
EPB41L4A	1.87363e-283	-0.495659	6.28377e-279	Ex
CELF2	1.16582e-222	-0.1922	3.90991e-218	Ex
LINC00632	2.31062e-218	-0.242559	7.74936e-214	Ex
AL592183.1	1.79191e-204	-0.217541	6.00972e-200	Ex
AC092683.1	8.1941e-186	-0.241757	2.74814e-181	Ex
SPHKAP	5.07964e-182	-0.466178	1.70361e-177	Ex
AC007388.1	3.79811e-181	-0.273803	1.27381e-176	Ex
FNDC1	6.5992e-176	-0.384925	2.21324e-171	Ex
BNC2	1.10231e-175	-0.436823	3.69692e-171	Ex
TCF4	9.97869e-172	-0.274482	3.34665e-167	Ex
COL5A2	5.52236e-167	-0.486972	1.85209e-162	Ex
DMD	5.99399e-166	-0.246016	2.01026e-161	Ex
GRIA1	3.62265e-164	-0.344733	1.21496e-159	Ex
SNTG1	4.23487e-163	-0.28761	1.42029e-158	Ex
ZDHHC11	3.38158e-162	-0.220089	1.13412e-157	Ex
SCPEP1	2.58704e-154	-0.285156	8.67641e-150	Ex
CACNB2	3.01077e-154	-0.30166	1.00975e-149	Ex
AL133346.1	8.80507e-151	-0.349207	2.95304e-146	Ex
KSR2	4.71084e-150	-0.317167	1.57992e-145	Ex
FP700111.1	7.17665e-146	-0.301377	2.40691e-141	Ex
ZEB2	9.51709e-145	-0.343728	3.19184e-140	Ex
STXBP5L	1.47211e-138	-0.310131	4.93718e-134	Ex
MCTP2	1.19831e-137	-0.352895	4.01889e-133	Ex
PPP2R2B	8.4435e-131	-0.206754	2.83178e-126	Ex
GNA14	5.02205e-129	-0.429175	1.68429e-124	Ex
GALNT17	1.52492e-127	-0.283553	5.11428e-123	Ex
CEP192	2.67656e-126	-0.24666	8.97665e-122	Ex
ITGA9	4.76354e-125	-0.357086	1.5976e-120	Ex
CLMP	1.73879e-123	-0.189429	5.83156e-119	Ex
RBM6	6.551e-122	-0.182547	2.19707e-117	Ex
CLIC6	4.00062e-121	-0.227246	1.34173e-116	Ex
ALDH1A2	1.07692e-120	-0.577476	3.61177e-116	Ex
EPHA5	2.49032e-119	-0.444924	8.35203e-115	Ex
DCLK2	1.70931e-118	-0.236611	5.7327e-114	Ex
STK38	3.99003e-117	-0.256418	1.33818e-112	Ex
C20orf194	3.04745e-116	-0.181124	1.02205e-111	Ex
SUSD4	9.83908e-116	-0.261331	3.29983e-111	Ex
PKP2	2.83741e-114	-0.315746	9.5161e-110	Ex
THSD7B	3.0121e-114	-0.380621	1.0102e-109	Ex
GMDS-DT	5.09357e-114	-0.272739	1.70828e-109	Ex
ITGA8	5.68067e-114	-0.374074	1.90518e-109	Ex
AC096558.2	9.64409e-113	-0.289373	3.23444e-108	Ex
FAM153C	1.91687e-112	-0.250189	6.4288e-108	Ex
PCDH15	3.1981e-112	-0.385805	1.07258e-107	Ex
NTM	3.2895e-112	-0.331445	1.10323e-107	Ex
CHCHD6	4.37445e-111	-0.221582	1.4671e-106	Ex
PRKG1	6.07618e-111	-0.262263	2.03783e-106	Ex
FAM118A	9.45847e-109	-0.259868	3.17218e-104	Ex
PDLIM5	7.71216e-108	-0.58628	2.5865e-103	Ex
SIPA1L3	1.14456e-107	-0.315985	3.83863e-103	Ex
WIPF3	1.42041e-107	-0.376327	4.76375e-103	Ex
SCART1	8.1048e-105	-0.403251	2.71819e-100	Ex
DOCK4	8.58726e-104	-0.222677	2.88e-99	Ex
TMEM163	2.80692e-101	-0.260121	9.41386e-97	Ex
ZC3H13	1.54923e-100	-0.159854	5.19579e-96	Ex
AFF3	3.62439e-99	-0.199096	1.21555e-94	Ex
GOLGA8B	5.07644e-99	-0.192863	1.70253e-94	Ex
C16orf74	1.17923e-98	-0.216018	3.95491e-94	Ex
MAPK10	1.70114e-98	-0.214353	5.70529e-94	Ex
CES4A	2.01949e-97	-0.241851	6.77295e-93	Ex
DOK6	4.87126e-97	-0.365569	1.63372e-92	Ex
AC116345.1	6.28521e-97	-0.345444	2.10793e-92	Ex
FLNB	1.27804e-96	-0.214174	4.2863e-92	Ex
MAP2K5	3.47648e-96	-0.185721	1.16594e-91	Ex
ENOX1	7.27433e-96	-0.318879	2.43967e-91	Ex
ADGRB3	9.85095e-96	-0.147791	3.30381e-91	Ex
CASTOR3	1.42418e-95	-0.164388	4.77641e-91	Ex
GSAP	1.83539e-95	-0.193569	6.15552e-91	Ex
PDE4B	3.56468e-95	-0.236191	1.19552e-90	Ex
CCSER1	1.99655e-94	-0.246718	6.69601e-90	Ex
NELL2	2.20914e-94	-0.18623	7.40902e-90	Ex
AC023886.1	2.01831e-93	-0.215489	6.769e-89	Ex
CPNE8	1.13183e-92	-0.271212	3.79595e-88	Ex
TRPC4	2.13326e-92	-0.279814	7.15454e-88	Ex
BCKDHB	2.89475e-92	-0.205665	9.70842e-88	Ex
HMGCLL1	4.64729e-92	-0.20265	1.55861e-87	Ex
GAS8	9.37287e-92	-0.19472	3.14347e-87	Ex
GRIA3	4.41747e-91	-0.216639	1.48153e-86	Ex
KALRN	5.94019e-91	-0.162986	1.99222e-86	Ex
CTXND1	6.51557e-91	-0.272111	2.18519e-86	Ex
GRK3	1.19532e-90	-0.217389	4.00885e-86	Ex
RBFOX1	1.71606e-90	-0.186977	5.75533e-86	Ex
TTC39C	2.24855e-90	-0.241206	7.5412e-86	Ex
SH3BGRL	8.29693e-90	-0.208946	2.78262e-85	Ex
LINC02389	6.23593e-88	-0.271856	2.09141e-83	Ex
AL139158.2	9.91398e-88	-0.172527	3.32495e-83	Ex
MBD5	1.96591e-87	-0.141614	6.59328e-83	Ex
ADCY8	6.78265e-87	-0.223736	2.27477e-82	Ex
MUC20-OT1	1.62431e-86	-0.175651	5.44761e-82	Ex
DANT2	6.33612e-86	-0.153727	2.12501e-81	Ex
KIAA0319	8.06636e-85	-0.207164	2.70529e-80	Ex
SH3RF1	1.23663e-84	-0.264525	4.14742e-80	Ex
IL12RB2	2.01234e-84	-0.339306	6.74899e-80	Ex
GLIDR	2.66574e-84	-0.215599	8.94037e-80	Ex
NRG3	6.11061e-84	-0.132603	2.04938e-79	Ex
PLXDC2	1.24842e-83	-0.30528	4.18694e-79	Ex
PDE10A	2.70231e-83	-0.19189	9.06302e-79	Ex
AL033504.1	1.12823e-81	-0.351256	3.78385e-77	Ex
AC004160.2	7.99228e-81	-0.141958	2.68045e-76	Ex
KBTBD12	5.48708e-80	-0.192803	1.84026e-75	Ex
CADPS2	5.93003e-80	-0.305587	1.98881e-75	Ex
ANKRD36B	1.50359e-79	-0.164413	5.04273e-75	Ex
AC104596.1	1.54784e-79	-0.229851	5.19116e-75	Ex
ST6GALNAC5	3.03019e-79	-0.221303	1.01627e-74	Ex
ZMAT1	6.34615e-79	-0.172845	2.12837e-74	Ex
CDK14	2.06468e-78	-0.172107	6.92452e-74	Ex
PRKCA	2.8432e-78	-0.34676	9.53552e-74	Ex
WDR60	3.64351e-78	-0.15246	1.22196e-73	Ex
RIN2	4.13379e-78	-0.267306	1.38639e-73	Ex
APBB2	7.1323e-78	-0.214245	2.39203e-73	Ex
ITPR1	1.11671e-77	-0.167126	3.74523e-73	Ex
LINC02355	1.16371e-77	-0.187977	3.90286e-73	Ex
ARHGAP18	1.47715e-77	-0.214608	4.95408e-73	Ex
CC2D1A	2.37471e-77	-0.160634	7.96429e-73	Ex
PRKN	2.37613e-77	-0.180343	7.96905e-73	Ex
SMYD3	2.43211e-77	-0.194503	8.15681e-73	Ex
CFAP221	3.36293e-77	-0.22155	1.12786e-72	Ex
CADPS	9.53667e-77	-0.134839	3.19841e-72	Ex
LINC00486	9.71993e-77	-0.302841	3.25987e-72	Ex
KCNN2	9.84347e-77	-0.340691	3.3013e-72	Ex
KCNJ6	1.03992e-76	-0.203494	3.48767e-72	Ex
MICU1	2.23656e-76	-0.161805	7.50097e-72	Ex
B3GAT1	2.73491e-76	-0.191168	9.17234e-72	Ex
AC117386.2	3.6028e-76	-0.14772	1.20831e-71	Ex
ALPK1	1.12762e-75	-0.237764	3.78182e-71	Ex
NR3C2	1.09551e-74	-0.227651	3.67411e-70	Ex
CFAP44	2.40919e-74	-0.18013	8.07995e-70	Ex
DYNC2LI1	7.58085e-74	-0.170981	2.54246e-69	Ex
SPRY4-AS1	9.07384e-74	-0.154451	3.04318e-69	Ex
TOX2	9.43952e-74	-0.207529	3.16582e-69	Ex
CASTOR2	1.91411e-73	-0.17458	6.41954e-69	Ex
ZNF831	5.13709e-73	-0.18041	1.72288e-68	Ex
SVOP	8.09926e-73	-0.178035	2.71633e-68	Ex
HTR2C	7.2406e-72	-0.203564	2.42835e-67	Ex
BABAM2	9.4949e-72	-0.166658	3.1844e-67	Ex
AC025887.2	1.33243e-71	-0.21943	4.46871e-67	Ex
WSB1	4.4813e-71	-0.168193	1.50294e-66	Ex
LEPR	7.28198e-71	-0.295668	2.44223e-66	Ex
RIPOR2	1.10364e-70	-0.235546	3.70139e-66	Ex
LINC00461	1.51249e-70	-0.164632	5.07261e-66	Ex
THSD4	5.07459e-70	-0.451344	1.70192e-65	Ex
RALGPS2	5.14056e-70	-0.180597	1.72404e-65	Ex
EPHA5-AS1	8.13928e-70	-0.181408	2.72975e-65	Ex
DLGAP1	2.27842e-69	-0.13472	7.64135e-65	Ex
COL24A1	2.6174e-69	-0.268506	8.77825e-65	Ex
CRB1	4.37428e-69	-0.222055	1.46705e-64	Ex
AC243829.1	1.09357e-68	-0.123907	3.66762e-64	Ex
SH3GL3	1.49087e-68	-0.178046	5.00008e-64	Ex
KCNAB1	1.77288e-68	-0.339605	5.94588e-64	Ex
BCLAF3	5.54996e-68	-0.167449	1.86134e-63	Ex
SLC2A3	1.19491e-67	-0.10483	4.00749e-63	Ex
BCL11B	2.59358e-67	-0.272432	8.69834e-63	Ex
HHIP	4.76287e-67	-0.644294	1.59737e-62	Ex
KIAA1211	4.96366e-67	-0.269248	1.66471e-62	Ex
ZNF667	1.00403e-66	-0.17775	3.36733e-62	Ex
ZNF609	2.84049e-66	-0.164361	9.52642e-62	Ex
SAMD5	4.43791e-66	-0.249062	1.48839e-61	Ex
NTN1	2.02382e-65	-0.152085	6.78749e-61	Ex
ANKDD1A	3.19028e-65	-0.187186	1.06996e-60	Ex
SAMD3	3.20352e-65	-0.206231	1.0744e-60	Ex
CXXC4-AS1	1.09527e-64	-0.15075	3.67332e-60	Ex
SSH2	1.7886e-64	-0.152602	5.99859e-60	Ex
SLC44A5	1.82153e-64	-0.245545	6.10906e-60	Ex
GRAMD1B	2.66357e-64	-0.206337	8.93308e-60	Ex
ARHGAP39	2.9732e-64	-0.16938	9.97153e-60	Ex
UST	4.27339e-64	-0.305379	1.43321e-59	Ex
BICD1	7.75345e-64	-0.164142	2.60035e-59	Ex
OPCML	1.77068e-63	-0.20525	5.93849e-59	Ex
BTNL9	1.77386e-63	-0.25958	5.94916e-59	Ex
MPPED1	1.81073e-63	-0.201676	6.07284e-59	Ex
CNTNAP5	1.17786e-62	-0.263055	3.95031e-58	Ex
PTPN4	2.35168e-62	-0.139248	7.88708e-58	Ex
FARP1	2.76239e-62	-0.21873	9.26449e-58	Ex
GABPB1-AS1	3.21499e-62	-0.188051	1.07824e-57	Ex
AL589843.1	1.25719e-61	-0.151631	4.21636e-57	Ex
GALNT18	1.62103e-61	-0.21547	5.43661e-57	Ex
ZBTB8OS	3.27075e-61	-0.153509	1.09695e-56	Ex
TFCP2	4.88556e-61	-0.175736	1.63852e-56	Ex
AF241726.2	1.10326e-60	-0.202716	3.7001e-56	Ex
BCAS4	4.62327e-60	-0.192765	1.55055e-55	Ex
VWA5B2	1.60783e-59	-0.149457	5.39235e-55	Ex
AL121761.1	2.04944e-59	-0.204623	6.87342e-55	Ex
ANKRD29	3.69213e-59	-0.207841	1.23827e-54	Ex
SOBP	7.40519e-59	-0.15094	2.48355e-54	Ex
NUTM2B-AS1	8.58635e-59	-0.162647	2.87969e-54	Ex
NUTM2A-AS1	9.55609e-59	-0.155269	3.20492e-54	Ex
N4BP2L2	1.32582e-58	-0.129314	4.44654e-54	Ex
AKAP8L	1.51634e-58	-0.152005	5.08549e-54	Ex
LUZP2	3.23291e-58	-0.345158	1.08425e-53	Ex
PPM1E	4.06725e-58	-0.232187	1.36408e-53	Ex
EXOC6	5.62575e-58	-0.136921	1.88676e-53	Ex
Z94721.1	6.39443e-58	-0.203819	2.14456e-53	Ex
MCTP1	1.09022e-57	-0.193883	3.65637e-53	Ex
DOPEY2	1.54255e-57	-0.197816	5.17342e-53	Ex
PPM1H	1.8137e-57	-0.14984	6.08279e-53	Ex
AL035530.2	1.92005e-57	-0.150473	6.43948e-53	Ex
TRPC5	2.04509e-57	-0.190455	6.85884e-53	Ex
ADCY2	2.82541e-57	-0.267337	9.47584e-53	Ex
ARHGAP44	3.46381e-57	-0.170415	1.16169e-52	Ex
GAREM1	7.81513e-57	-0.295256	2.62104e-52	Ex
RYR3	8.87686e-57	-0.361263	2.97712e-52	Ex
CTTNBP2	3.20641e-56	-0.1997	1.07537e-51	Ex
CBFA2T2	3.62575e-56	-0.146293	1.216e-51	Ex
PALMD	4.04071e-56	-0.236507	1.35517e-51	Ex
ICA1L	1.34219e-55	-0.178502	4.50144e-51	Ex
DSCAML1	2.49202e-55	-0.266237	8.35775e-51	Ex
ECPAS	4.33796e-55	-0.249949	1.45486e-50	Ex
ERICH1	5.10827e-55	-0.167529	1.71321e-50	Ex
ATXN7L1	8.97067e-55	-0.137523	3.00858e-50	Ex
CEP126	9.5951e-55	-0.171728	3.21801e-50	Ex
APLF	1.35475e-54	-0.14865	4.54355e-50	Ex
CAMK2A	1.60585e-54	-0.183543	5.3857e-50	Ex
TRERF1	2.55367e-54	-0.179281	8.56449e-50	Ex
CALN1	3.33654e-54	-0.170314	1.11901e-49	Ex
GABRA3	3.87176e-54	-0.19877	1.29851e-49	Ex
MOK	8.92334e-54	-0.159998	2.99271e-49	Ex
TARID	1.23384e-53	-0.306412	4.13807e-49	Ex
KSR1	1.42991e-53	-0.24448	4.79564e-49	Ex
MSH3	1.43764e-53	-0.143156	4.82157e-49	Ex
SRGAP2B	1.50031e-53	-0.206676	5.03175e-49	Ex
CRADD	1.78025e-53	-0.162515	5.97059e-49	Ex
GLIS1	3.90281e-53	-0.152144	1.30893e-48	Ex
DBF4B	5.11708e-53	-0.143	1.71616e-48	Ex
CTNND2	1.81079e-52	-0.149225	6.07302e-48	Ex
AFF2	1.82976e-52	-0.248798	6.13664e-48	Ex
EPS15L1	2.1042e-52	-0.14564	7.05706e-48	Ex
ROBO1	2.1603e-52	-0.345488	7.24523e-48	Ex
CPLANE1	2.74417e-52	-0.133823	9.20339e-48	Ex
ARL15	2.75517e-52	-0.226981	9.24027e-48	Ex
TTC14	3.85704e-52	-0.112318	1.29357e-47	Ex
INTU	4.70711e-52	-0.169964	1.57867e-47	Ex
MRPL41	6.29459e-52	-0.19625	2.11108e-47	Ex
PARP8	6.62865e-52	-0.149124	2.22312e-47	Ex
DNAH9	6.73006e-52	-0.204642	2.25713e-47	Ex
CFAP61	7.28254e-52	-0.149618	2.44242e-47	Ex
AC087500.1	1.02159e-51	-0.136248	3.42623e-47	Ex
AC079760.1	1.20535e-51	-0.26343	4.04252e-47	Ex
MAP7	1.26254e-51	-0.15638	4.23431e-47	Ex
NOS1AP	1.57541e-51	-0.22332	5.28361e-47	Ex
WIF1	2.25481e-51	-0.133503	7.56218e-47	Ex
NBPF14	3.71263e-51	-0.139469	1.24514e-46	Ex
SHISA6	4.01616e-51	-0.284921	1.34694e-46	Ex
PDE8A	4.58365e-51	-0.241169	1.53727e-46	Ex
C1orf21	5.5604e-51	-0.164049	1.86485e-46	Ex
AP000943.3	9.28175e-51	-0.260964	3.11291e-46	Ex
DLG2	1.41142e-50	-0.105393	4.73362e-46	Ex
CACNA2D3	3.44067e-50	-0.237717	1.15393e-45	Ex
WNK2	4.76788e-50	-0.139765	1.59905e-45	Ex
AJ003147.2	1.18222e-49	-0.111873	3.96492e-45	Ex
GTF2H2C	1.18285e-49	-0.142164	3.96705e-45	Ex
TG	1.38587e-49	-0.386925	4.64793e-45	Ex
ATP8B4	1.70843e-49	-0.265036	5.72974e-45	Ex
NELFA	2.32298e-49	-0.137395	7.7908e-45	Ex
ZNF721	2.46991e-49	-0.143138	8.28357e-45	Ex
AC005697.1	8.13309e-49	-0.21657	2.72768e-44	Ex
PKN2	1.06991e-48	-0.125941	3.58826e-44	Ex
SPTBN4	1.28762e-48	-0.128524	4.31841e-44	Ex
CDC42BPA	1.30653e-48	-0.12048	4.38184e-44	Ex
RGS7	2.60072e-48	-0.19394	8.72229e-44	Ex
WDR86	3.62047e-48	-0.133598	1.21423e-43	Ex
POMT1	4.05604e-48	-0.182059	1.36031e-43	Ex
SLC8A1	4.09331e-48	-0.176068	1.37282e-43	Ex
DCDC1	4.36041e-48	-0.211967	1.46239e-43	Ex
DLGAP2	6.76467e-48	-0.120748	2.26873e-43	Ex
AC244021.1	1.54879e-47	-0.202507	5.19432e-43	Ex
SULT1A1	1.78683e-47	-0.156249	5.99267e-43	Ex
CCDC122	2.26541e-47	-0.140393	7.59774e-43	Ex
DTNB	3.36716e-47	-0.183713	1.12928e-42	Ex
XACT	3.50555e-47	-0.301306	1.17569e-42	Ex
CCDC91	3.64372e-47	-0.155605	1.22203e-42	Ex
COL4A2	6.31653e-47	-0.268467	2.11844e-42	Ex
AL391807.1	7.12915e-47	-0.16742	2.39097e-42	Ex
NYAP2	8.48433e-47	-0.184916	2.84547e-42	Ex
C2orf72	8.78582e-47	-0.157032	2.94659e-42	Ex
NEK10	1.01199e-46	-0.191739	3.39401e-42	Ex
CBR4	2.28232e-46	-0.154405	7.65445e-42	Ex
ABCC4	2.57778e-46	-0.14219	8.64537e-42	Ex
RNF220	3.58869e-46	-0.340095	1.20357e-41	Ex
AC098850.3	4.37205e-46	-0.137169	1.4663e-41	Ex
TTC23L	5.22013e-46	-0.166246	1.75073e-41	Ex
KIAA1257	5.98618e-46	-0.163277	2.00765e-41	Ex
FAM155A	7.26196e-46	-0.109801	2.43551e-41	Ex
CEP83	7.88659e-46	-0.161097	2.64501e-41	Ex
LINC01632	8.51067e-46	-0.169316	2.85431e-41	Ex
RSPO3	1.4587e-45	-0.168231	4.89219e-41	Ex
2004-03-01	1.6696e-45	-0.161649	5.5995e-41	Ex
FAR2	2.57064e-45	-0.110151	8.6214e-41	Ex
TRIM36	2.7116e-45	-0.168883	9.09415e-41	Ex
CHRNA1	4.61627e-45	-0.146163	1.5482e-40	Ex
ARMC2	5.79643e-45	-0.135883	1.94401e-40	Ex
ZER1	5.84761e-45	-0.130558	1.96117e-40	Ex
GAB2	7.48758e-45	-0.194577	2.51118e-40	Ex
ETV6	1.25905e-44	-0.193395	4.22261e-40	Ex
LDAH	1.4005e-44	-0.138473	4.697e-40	Ex
AGBL1	1.40213e-44	-0.269251	4.70246e-40	Ex
OTOF	1.48281e-44	-0.290208	4.97305e-40	Ex
LRCH1	2.04499e-44	-0.156158	6.8585e-40	Ex
IRAK1BP1	2.62383e-44	-0.123097	8.79982e-40	Ex
JPH4	2.66978e-44	-0.133022	8.9539e-40	Ex
NUP93	2.73261e-44	-0.225469	9.16461e-40	Ex
USP47	3.11905e-44	-0.117819	1.04607e-39	Ex
HIVEP3	4.81613e-44	-0.164458	1.61524e-39	Ex
MET	7.74483e-44	-0.129244	2.59746e-39	Ex
AC006504.5	8.12481e-44	-0.152807	2.7249e-39	Ex
SBF2	9.19047e-44	-0.128665	3.0823e-39	Ex
KIAA1217	9.5276e-44	-0.38882	3.19537e-39	Ex
MAP2K6	1.81358e-43	-0.177553	6.08239e-39	Ex
VPS13B	1.85778e-43	-0.114144	6.23061e-39	Ex
RUNX1T1	1.9061e-43	-0.17436	6.39268e-39	Ex
SRSF5	1.97383e-43	-0.149587	6.61984e-39	Ex
AKAP13	3.17163e-43	-0.262876	1.0637e-38	Ex
SLC4A4	4.364e-43	-0.275109	1.4636e-38	Ex
SUGCT	4.3996e-43	-0.182781	1.47554e-38	Ex
CCBE1	5.28055e-43	-0.382859	1.77099e-38	Ex
TTN	6.53243e-43	-0.156848	2.19085e-38	Ex
CABP1	7.1064e-43	-0.195722	2.38334e-38	Ex
ZHX3	1.33869e-42	-0.129513	4.48971e-38	Ex
RPH3A	2.27536e-42	-0.148758	7.6311e-38	Ex
PID1	2.43089e-42	-0.212641	8.15272e-38	Ex
SLC24A3	3.25287e-42	-0.354764	1.09095e-37	Ex
ARNTL2	6.91888e-42	-0.158928	2.32045e-37	Ex
NPAS3	1.06218e-41	-0.176219	3.56233e-37	Ex
TOM1L2	1.29536e-41	-0.148227	4.34439e-37	Ex
CLEC2L	1.4129e-41	-0.167482	4.73859e-37	Ex
MCF2L2	1.65415e-41	-0.126424	5.54768e-37	Ex
AC009061.2	1.77108e-41	-0.129133	5.93985e-37	Ex
RFLNA	1.98657e-41	-0.210364	6.66257e-37	Ex
PTPN3	2.50947e-41	-0.159165	8.41625e-37	Ex
GRIP1	3.95794e-41	-0.120461	1.32741e-36	Ex
MLH3	4.06276e-41	-0.121669	1.36257e-36	Ex
DAP3	5.06191e-41	-0.135959	1.69766e-36	Ex
PGBD5	5.40603e-41	-0.148346	1.81307e-36	Ex
CORO6	8.18495e-41	-0.150029	2.74507e-36	Ex
TRPC1	8.71547e-41	-0.137694	2.92299e-36	Ex
WDR7	9.1624e-41	-0.112267	3.07289e-36	Ex
ZFR2	9.37957e-41	-0.161346	3.14572e-36	Ex
LINC01184	9.49536e-41	-0.146214	3.18456e-36	Ex
TCF25	1.11226e-40	-0.152369	3.73029e-36	Ex
MMP17	1.56369e-40	-0.149338	5.24431e-36	Ex
ABCA3	1.56835e-40	-0.128834	5.25993e-36	Ex
LINC01197	1.72853e-40	-0.169547	5.79716e-36	Ex
ARID1B	2.19882e-40	-0.104823	7.37441e-36	Ex
TAF15	2.27345e-40	-0.120543	7.62469e-36	Ex
SLC39A11	2.27492e-40	-0.226169	7.62963e-36	Ex
EYS	2.39791e-40	-0.244902	8.04212e-36	Ex
DPH6-DT	2.86157e-40	-0.148507	9.59713e-36	Ex
AC025159.1	6.05268e-40	-0.202681	2.02995e-35	Ex
PPP3CA	7.69285e-40	-0.130067	2.58003e-35	Ex
IFT88	9.08565e-40	-0.154288	3.04715e-35	Ex
SCN8A	1.14456e-39	-0.11982	3.83863e-35	Ex
SORL1	2.92053e-39	-0.134254	9.79487e-35	Ex
RSPH3	4.11509e-39	-0.14143	1.38012e-34	Ex
ANKS1B	5.09607e-39	-0.13449	1.70912e-34	Ex
NIN	6.35482e-39	-0.117394	2.13128e-34	Ex
PKP4	9.43672e-39	-0.142516	3.16489e-34	Ex
COL25A1	9.49444e-39	-0.47996	3.18425e-34	Ex
UGGT2	1.31829e-38	-0.132701	4.42129e-34	Ex
FUT8	1.44942e-38	-0.108976	4.86106e-34	Ex
SEPT2	1.51122e-38	-0.128048	5.06832e-34	Ex
TASP1	1.91838e-38	-0.128659	6.43385e-34	Ex
ADGRG2	2.81652e-38	-0.146881	9.44604e-34	Ex
APC	3.22472e-38	-0.112069	1.08151e-33	Ex
ZNF420	3.38946e-38	-0.161402	1.13676e-33	Ex
MAPT	3.6918e-38	-0.133917	1.23816e-33	Ex
STRBP	4.14082e-38	-0.132609	1.38875e-33	Ex
ULK4	4.64323e-38	-0.163227	1.55724e-33	Ex
ORC3	4.66371e-38	-0.127115	1.56412e-33	Ex
NAALADL2	8.35564e-38	-0.145086	2.80231e-33	Ex
EXOC4	1.20723e-37	-0.11311	4.04881e-33	Ex
ALS2CR12	2.47477e-37	-0.137207	8.29989e-33	Ex
FTCDNL1	2.60616e-37	-0.123081	8.74054e-33	Ex
AC007563.2	3.07188e-37	-0.15554	1.03025e-32	Ex
EPHA6	3.16236e-37	-0.165631	1.06059e-32	Ex
MTMR3	4.24156e-37	-0.135361	1.42254e-32	Ex
UPF3A	4.55886e-37	-0.11754	1.52895e-32	Ex
PKN2-AS1	4.78271e-37	-0.196204	1.60402e-32	Ex
TRAF3IP2-AS1	6.22605e-37	-0.119312	2.08809e-32	Ex
ZNF532	7.02755e-37	-0.124744	2.3569e-32	Ex
DAB1	1.00076e-36	-0.182635	3.35635e-32	Ex
AKAIN1	1.34822e-36	-0.145373	4.52166e-32	Ex
P2RX7	1.55845e-36	-0.119893	5.22672e-32	Ex
ADAMTS6	1.62272e-36	-0.306118	5.44227e-32	Ex
SLC16A9	2.22073e-36	-0.125367	7.44788e-32	Ex
ANO4	2.54037e-36	-0.233577	8.51988e-32	Ex
MTR	2.77395e-36	-0.135608	9.30326e-32	Ex
CCDC112	2.9116e-36	-0.126909	9.76494e-32	Ex
ERCC8	3.05378e-36	-0.122475	1.02418e-31	Ex
MLLT10	3.95519e-36	-0.103243	1.32649e-31	Ex
SPG11	4.22065e-36	-0.116393	1.41552e-31	Ex
SPECC1	4.44685e-36	-0.125371	1.49138e-31	Ex
RFX7	4.99764e-36	-0.102258	1.67611e-31	Ex
TTTY10	5.19966e-36	-0.148029	1.74386e-31	Ex
PLPP4	6.28678e-36	-0.121124	2.10846e-31	Ex
AC139887.2	7.01551e-36	-0.119541	2.35286e-31	Ex
MTERF1	8.05355e-36	-0.202226	2.701e-31	Ex
RALGAPA2	8.58519e-36	-0.140131	2.8793e-31	Ex
ZKSCAN1	9.33243e-36	-0.1207	3.12991e-31	Ex
MYT1L	9.53671e-36	-0.116745	3.19842e-31	Ex
AC245060.5	1.46059e-35	-0.123041	4.89854e-31	Ex
SMIM17	1.61047e-35	-0.132284	5.40119e-31	Ex
PLEKHA5	2.20824e-35	-0.126673	7.40601e-31	Ex
MECR	2.3201e-35	-0.124907	7.78114e-31	Ex
ADCY9	2.48009e-35	-0.12992	8.31771e-31	Ex
DCAKD	3.60431e-35	-0.128465	1.20881e-30	Ex
NME7	3.97353e-35	-0.11709	1.33264e-30	Ex
LRP4	4.4171e-35	-0.119849	1.48141e-30	Ex
NOXA1	4.89188e-35	-0.156071	1.64064e-30	Ex
CPNE4	6.50342e-35	-0.186043	2.18112e-30	Ex
C11orf80	7.12124e-35	-0.129512	2.38832e-30	Ex
CYTH3	1.1995e-34	-0.154977	4.0229e-30	Ex
ENTPD3	1.24352e-34	-0.110958	4.17052e-30	Ex
FAM19A1	1.30832e-34	-0.181687	4.38784e-30	Ex
CBLB	1.45148e-34	-0.170313	4.86799e-30	Ex
ANKRD34C-AS1	1.80544e-34	-0.134517	6.0551e-30	Ex
MAGI2	2.1059e-34	-0.115281	7.06277e-30	Ex
TBC1D22A	2.25314e-34	-0.144911	7.55658e-30	Ex
GPD2	2.2712e-34	-0.149916	7.61714e-30	Ex
TBC1D30	3.48951e-34	-0.134509	1.17031e-29	Ex
CLMN	4.95915e-34	-0.208698	1.6632e-29	Ex
DGLUCY	6.18493e-34	-0.141888	2.0743e-29	Ex
SOX5	7.25283e-34	-0.172322	2.43246e-29	Ex
CCDC146	7.50272e-34	-0.135908	2.51626e-29	Ex
ARL6	8.505e-34	-0.130029	2.85241e-29	Ex
SASH1	1.02162e-33	-0.204864	3.4263e-29	Ex
RUFY1	1.31827e-33	-0.123898	4.42123e-29	Ex
PCA3	1.52219e-33	-0.131796	5.10513e-29	Ex
SYN3	1.5268e-33	-0.124456	5.1206e-29	Ex
HS6ST2	1.68049e-33	-0.181005	5.63603e-29	Ex
REV3L	1.74471e-33	-0.149563	5.85141e-29	Ex
AC098829.1	2.23054e-33	-0.379304	7.48079e-29	Ex
MBOAT2	2.79519e-33	-0.167938	9.3745e-29	Ex
BOC	2.98133e-33	-0.182933	9.9988e-29	Ex
SLC35F3	3.66504e-33	-0.21023	1.22918e-28	Ex
RAB27B	4.69975e-33	-0.10959	1.5762e-28	Ex
RYR2	4.83129e-33	-0.110339	1.62032e-28	Ex
AP002991.1	4.95512e-33	-0.195947	1.66185e-28	Ex
COLEC12	5.0599e-33	-0.100228	1.69699e-28	Ex
NIPSNAP1	9.55633e-33	-0.121996	3.205e-28	Ex
OGFR	1.5715e-32	-0.127247	5.27049e-28	Ex
ARHGAP22	1.70816e-32	-0.148319	5.72884e-28	Ex
TBC1D1	1.96236e-32	-0.144264	6.58137e-28	Ex
SUZ12	2.15953e-32	-0.132052	7.24265e-28	Ex
SETBP1	2.17013e-32	-0.114801	7.27819e-28	Ex
PRKCE	2.37512e-32	-0.153087	7.96569e-28	Ex
TESC	2.75141e-32	-0.196581	9.22768e-28	Ex
TARBP1	2.82351e-32	-0.114438	9.4695e-28	Ex
FIGN	2.92314e-32	-0.127508	9.80362e-28	Ex
TLK1	3.63867e-32	-0.138809	1.22034e-27	Ex
PTPRE	3.94045e-32	-0.121743	1.32155e-27	Ex
THADA	4.47554e-32	-0.109329	1.501e-27	Ex
AC009690.1	7.66839e-32	-0.124583	2.57182e-27	Ex
AC087280.2	7.67881e-32	-0.126189	2.57532e-27	Ex
MED27	8.74712e-32	-0.1202	2.93361e-27	Ex
CYP7B1	8.81516e-32	-0.192958	2.95643e-27	Ex
KIAA2012	1.24934e-31	-0.190072	4.19003e-27	Ex
ARHGAP15	1.32109e-31	-0.159645	4.43066e-27	Ex
TNRC6A	1.40632e-31	-0.118432	4.71652e-27	Ex
TBCE	1.53711e-31	-0.116999	5.15518e-27	Ex
GIPC1	1.58606e-31	-0.168147	5.31934e-27	Ex
C11orf49	2.09432e-31	-0.105941	7.02393e-27	Ex
BICRAL	2.2619e-31	-0.104975	7.58594e-27	Ex
TMEM179	2.82786e-31	-0.121484	9.48408e-27	Ex
CECR2	2.98825e-31	-0.157111	1.0022e-26	Ex
TBC1D19	4.49887e-31	-0.113254	1.50883e-26	Ex
CPOX	4.57377e-31	-0.190173	1.53395e-26	Ex
PCCA	4.81772e-31	-0.127589	1.61577e-26	Ex
FRMPD4	4.99325e-31	-0.138776	1.67464e-26	Ex
ZNF438	6.96989e-31	-0.118598	2.33756e-26	Ex
AHRR	7.96256e-31	-0.144727	2.67048e-26	Ex
AC019205.1	1.04795e-30	-0.118057	3.51461e-26	Ex
TMCC1	1.15437e-30	-0.10583	3.87152e-26	Ex
TENM4	1.23579e-30	-0.130317	4.14459e-26	Ex
LINC00685	1.36814e-30	-0.123912	4.58846e-26	Ex
DYNC1I1	1.59349e-30	-0.114295	5.34426e-26	Ex
AL356056.2	3.46886e-30	-0.104041	1.16339e-25	Ex
AL683813.1	3.71682e-30	-0.117471	1.24655e-25	Ex
TMEM143	3.86106e-30	-0.106426	1.29492e-25	Ex
GRID1	4.11001e-30	-0.164126	1.37842e-25	Ex
CNIH3	5.99097e-30	-0.157286	2.00925e-25	Ex
AC092691.1	6.08649e-30	-0.145562	2.04129e-25	Ex
PRAG1	6.18695e-30	-0.162043	2.07498e-25	Ex
GPI	6.34354e-30	-0.157751	2.1275e-25	Ex
PGPEP1	7.50596e-30	-0.130683	2.51735e-25	Ex
ASTN1	7.70913e-30	-0.101131	2.58549e-25	Ex
LIPC	1.08733e-29	-0.102315	3.64667e-25	Ex
PLA2G4C	1.15907e-29	-0.147105	3.88727e-25	Ex
RHOBTB1	1.2368e-29	-0.141723	4.14797e-25	Ex
TMEM241	1.24096e-29	-0.135024	4.16192e-25	Ex
ZSWIM5	1.67749e-29	-0.151176	5.62597e-25	Ex
KCNQ1OT1	1.95748e-29	-0.22937	6.56498e-25	Ex
PTPN2	2.0443e-29	-0.136351	6.85617e-25	Ex
LRGUK	2.07151e-29	-0.164786	6.94745e-25	Ex
KLF12	2.33289e-29	-0.180567	7.82403e-25	Ex
RAMP1	2.87147e-29	-0.155388	9.63034e-25	Ex
ZNF189	2.93472e-29	-0.136357	9.84246e-25	Ex
TMEM120B	3.54691e-29	-0.129137	1.18956e-24	Ex
ATP8B1	4.08088e-29	-0.200686	1.36864e-24	Ex
RFX3	4.80493e-29	-0.342909	1.61148e-24	Ex
PGM5	5.00576e-29	-0.121654	1.67883e-24	Ex
SYNPR	5.34369e-29	-0.127358	1.79217e-24	Ex
MSC-AS1	5.92659e-29	-0.12142	1.98766e-24	Ex
SNTG2	6.09585e-29	-0.125324	2.04443e-24	Ex
APTX	8.64611e-29	-0.133601	2.89973e-24	Ex
AL359915.2	1.03669e-28	-0.152759	3.47683e-24	Ex
SCMH1	1.04836e-28	-0.111326	3.51598e-24	Ex
MEGF9	1.30215e-28	-0.135021	4.36714e-24	Ex
TANGO6	1.61559e-28	-0.122161	5.41835e-24	Ex
TNR	1.81263e-28	-0.106168	6.0792e-24	Ex
ARHGEF3	1.89255e-28	-0.174831	6.34722e-24	Ex
GRM5	2.44478e-28	-0.116441	8.19929e-24	Ex
SELENOO	2.72093e-28	-0.101705	9.12547e-24	Ex
RAPGEFL1	2.83911e-28	-0.13617	9.5218e-24	Ex
URGCP	3.27703e-28	-0.107886	1.09905e-23	Ex
GMDS	4.36304e-28	-0.108712	1.46327e-23	Ex
METTL16	4.43225e-28	-0.111357	1.48649e-23	Ex
PKD1	5.08991e-28	-0.115341	1.70705e-23	Ex
MTMR1	5.63103e-28	-0.108809	1.88853e-23	Ex
AP003108.2	6.59116e-28	-0.122927	2.21054e-23	Ex
GRM1	7.18103e-28	-0.135482	2.40838e-23	Ex
DEAF1	7.30702e-28	-0.103299	2.45063e-23	Ex
PARN	8.63117e-28	-0.1187	2.89472e-23	Ex
LMF1	9.49131e-28	-0.116622	3.18319e-23	Ex
SEMA5B	1.05066e-27	-0.151802	3.52369e-23	Ex
UBAC2	1.09044e-27	-0.128793	3.65712e-23	Ex
LIMCH1	1.0983e-27	-0.109143	3.68348e-23	Ex
QTRT1	1.10835e-27	-0.112078	3.71717e-23	Ex
KLHL22	1.11801e-27	-0.107555	3.74957e-23	Ex
CCDC88A	1.2456e-27	-0.135535	4.1775e-23	Ex
SCFD2	1.60875e-27	-0.117095	5.39543e-23	Ex
ATP9B	2.04546e-27	-0.115109	6.86008e-23	Ex
KDM4B	2.32892e-27	-0.132431	7.81072e-23	Ex
TRAPPC9	2.45645e-27	-0.129341	8.23843e-23	Ex
AL356479.1	2.45969e-27	-0.108333	8.24931e-23	Ex
ZBBX	2.8885e-27	-0.124602	9.68744e-23	Ex
TEAD1	3.08639e-27	-0.217955	1.03511e-22	Ex
NDST3	3.63008e-27	-0.18472	1.21746e-22	Ex
PBX1	3.67692e-27	-0.122142	1.23316e-22	Ex
WDR63	3.78643e-27	-0.140873	1.26989e-22	Ex
TANC1	5.63702e-27	-0.222735	1.89054e-22	Ex
LINC00894	6.31155e-27	-0.109067	2.11677e-22	Ex
UPP2	6.56393e-27	-0.108385	2.20141e-22	Ex
LTBP4	8.16949e-27	-0.127094	2.73989e-22	Ex
INHA	8.43137e-27	-0.105032	2.82771e-22	Ex
SLC15A2	8.84518e-27	-0.123939	2.96649e-22	Ex
ZNF69	1.30825e-26	-0.118603	4.3876e-22	Ex
DIS3L2	1.36261e-26	-0.105054	4.56992e-22	Ex
BCAS3	1.41664e-26	-0.110889	4.75114e-22	Ex
ANO3	1.42802e-26	-0.109241	4.78929e-22	Ex
DPH6	1.46077e-26	-0.143315	4.89915e-22	Ex
JPH1	1.88299e-26	-0.14049	6.31516e-22	Ex
NIPSNAP2	2.02563e-26	-0.11109	6.79355e-22	Ex
RASAL2	2.36366e-26	-0.110996	7.92724e-22	Ex
TECPR2	2.77225e-26	-0.112131	9.29757e-22	Ex
RAB11FIP3	2.85329e-26	-0.119251	9.56938e-22	Ex
ZNF135	3.53861e-26	-0.116421	1.18678e-21	Ex
SLC47A1	4.66058e-26	-0.160402	1.56306e-21	Ex
CHRNA7	4.85578e-26	-0.108409	1.62853e-21	Ex
GIT2	5.41216e-26	-0.123231	1.81513e-21	Ex
MAP3K13	5.78719e-26	-0.130794	1.94091e-21	Ex
DOCK9	6.31248e-26	-0.156177	2.11708e-21	Ex
AIG1	6.69335e-26	-0.106604	2.24481e-21	Ex
SMPD3	6.74503e-26	-0.163048	2.26215e-21	Ex
VTI1A	7.92373e-26	-0.104495	2.65746e-21	Ex
USP25	8.25198e-26	-0.133508	2.76755e-21	Ex
C9orf85	9.89169e-26	-0.132168	3.31747e-21	Ex
STXBP5	1.02909e-25	-0.121568	3.45135e-21	Ex
TMEM178A	1.07028e-25	-0.127733	3.58951e-21	Ex
ACAP3	1.09657e-25	-0.101166	3.67768e-21	Ex
PRPSAP2	1.13598e-25	-0.106459	3.80985e-21	Ex
LSAMP	1.23048e-25	-0.113875	4.1268e-21	Ex
DHX57	1.28068e-25	-0.116052	4.29514e-21	Ex
LINC01252	1.28215e-25	-0.118808	4.30008e-21	Ex
MZF1	1.29837e-25	-0.104911	4.35447e-21	Ex
ITGA4	1.41308e-25	-0.242942	4.73919e-21	Ex
ATF6B	1.67994e-25	-0.109958	5.63417e-21	Ex
PPP2R5C	2.13369e-25	-0.127848	7.15598e-21	Ex
DENND6B	2.56153e-25	-0.101557	8.59087e-21	Ex
NREP	2.56981e-25	-0.227158	8.61861e-21	Ex
ATP7B	3.26761e-25	-0.171102	1.09589e-20	Ex
PHC1	3.47503e-25	-0.111334	1.16545e-20	Ex
CNTRL	4.92158e-25	-0.108695	1.6506e-20	Ex
ARL17A	5.77018e-25	-0.104062	1.9352e-20	Ex
ARSG	5.79849e-25	-0.1114	1.9447e-20	Ex
ANTXR1	6.40308e-25	-0.119272	2.14747e-20	Ex
EPN2	7.48112e-25	-0.125992	2.50902e-20	Ex
LINC01748	8.79874e-25	-0.1012	2.95092e-20	Ex
ZNF439	1.19273e-24	-0.108013	4.00019e-20	Ex
NFATC2IP	1.48851e-24	-0.118097	4.99215e-20	Ex
MVB12B	1.57114e-24	-0.100133	5.2693e-20	Ex
CCDC57	1.62874e-24	-0.126975	5.46247e-20	Ex
RASGRF1	1.80333e-24	-0.154577	6.048e-20	Ex
MID1	1.92242e-24	-0.117447	6.4474e-20	Ex
AL357153.2	2.10425e-24	-0.148558	7.05724e-20	Ex
SRGAP2C	2.14465e-24	-0.163846	7.19274e-20	Ex
ANKRD33B	2.40167e-24	-0.154932	8.05472e-20	Ex
AL356124.1	2.56646e-24	-0.104784	8.60739e-20	Ex
FOXP1	2.95727e-24	-0.111237	9.91809e-20	Ex
LMLN	3.57823e-24	-0.102635	1.20007e-19	Ex
SRGAP2	4.0269e-24	-0.169613	1.35054e-19	Ex
VWA3A	4.10943e-24	-0.119081	1.37822e-19	Ex
METTL6	4.13806e-24	-0.127714	1.38782e-19	Ex
SLC13A3	4.9312e-24	-0.155855	1.65382e-19	Ex
BCL11A	5.54024e-24	-0.127717	1.85809e-19	Ex
NTRK3	6.95839e-24	-0.117422	2.3337e-19	Ex
FAM228B	8.16068e-24	-0.105495	2.73693e-19	Ex
UNC13B	8.66659e-24	-0.138468	2.9066e-19	Ex
INHBA-AS1	8.70681e-24	-0.160493	2.92009e-19	Ex
CHSY3	9.38447e-24	-0.111256	3.14736e-19	Ex
LANCL2	1.09702e-23	-0.13079	3.67918e-19	Ex
AK5	1.40174e-23	-0.10144	4.70116e-19	Ex
FAM182B	1.43687e-23	-0.138999	4.81898e-19	Ex
LRP12	1.51203e-23	-0.142113	5.07105e-19	Ex
ATR	1.51756e-23	-0.118072	5.0896e-19	Ex
GBF1	1.55827e-23	-0.110603	5.22612e-19	Ex
AGAP6	1.59246e-23	-0.103687	5.3408e-19	Ex
CHST9	1.81948e-23	-0.207531	6.10219e-19	Ex
ZNF462	2.05881e-23	-0.167512	6.90484e-19	Ex
EFCAB6	2.17412e-23	-0.117289	7.29158e-19	Ex
MYO6	2.44062e-23	-0.116464	8.18535e-19	Ex
ADD2	2.50101e-23	-0.136857	8.3879e-19	Ex
KCTD8	4.92545e-23	-0.170793	1.6519e-18	Ex
ZNF586	5.97212e-23	-0.108049	2.00293e-18	Ex
AJ006995.1	6.0774e-23	-0.177392	2.03824e-18	Ex
ANKRD27	6.36888e-23	-0.144931	2.13599e-18	Ex
TTC13	7.68342e-23	-0.110998	2.57686e-18	Ex
CDH11	7.79512e-23	-0.154688	2.61433e-18	Ex
ST3GAL2	8.46911e-23	-0.124546	2.84037e-18	Ex
IGFL4	9.58671e-23	-0.111044	3.21519e-18	Ex
ZC2HC1A	1.18113e-22	-0.120167	3.96128e-18	Ex
MAP4K3	1.23215e-22	-0.104689	4.13239e-18	Ex
TSPOAP1	1.28716e-22	-0.117831	4.31687e-18	Ex
SLC7A6	1.80268e-22	-0.111003	6.04581e-18	Ex
ADAMTSL1	1.87093e-22	-0.329787	6.27472e-18	Ex
KYAT3	2.3379e-22	-0.114655	7.84086e-18	Ex
RNF165	2.42326e-22	-0.137232	8.12712e-18	Ex
UBA6-AS1	2.49935e-22	-0.198445	8.38233e-18	Ex
PHF14	2.62987e-22	-0.100545	8.82007e-18	Ex
SEC14L5	2.6982e-22	-0.123647	9.04921e-18	Ex
MAGEC3	2.78477e-22	-0.145989	9.33957e-18	Ex
EXT1	3.23216e-22	-0.177304	1.084e-17	Ex
CCDC59	3.36281e-22	-0.161109	1.12782e-17	Ex
AC120193.1	3.40342e-22	-0.123171	1.14144e-17	Ex
APPL2	3.49279e-22	-0.105363	1.17141e-17	Ex
FGD1	4.29245e-22	-0.104214	1.4396e-17	Ex
STARD9	4.82402e-22	-0.117689	1.61788e-17	Ex
SUGP2	5.55581e-22	-0.106629	1.86331e-17	Ex
DDAH1	5.67482e-22	-0.145456	1.90322e-17	Ex
FRY	6.26249e-22	-0.117474	2.10031e-17	Ex
ARMH1	6.29813e-22	-0.121873	2.11227e-17	Ex
KIRREL3-AS1	6.50954e-22	-0.115323	2.18317e-17	Ex
RSU1	6.58436e-22	-0.11425	2.20826e-17	Ex
KIAA0319L	7.49412e-22	-0.109403	2.51338e-17	Ex
PUS7	7.84515e-22	-0.108073	2.63111e-17	Ex
NF2	8.0437e-22	-0.130952	2.6977e-17	Ex
SLC25A16	8.79015e-22	-0.10133	2.94804e-17	Ex
ADAM11	9.93104e-22	-0.102181	3.33067e-17	Ex
TLDC1	1.16443e-21	-0.109878	3.90527e-17	Ex
LINC01885	1.21774e-21	-0.23226	4.08407e-17	Ex
NRG2	1.35513e-21	-0.103855	4.54483e-17	Ex
ST18	1.49959e-21	-0.104769	5.02934e-17	Ex
CNTNAP2	1.5421e-21	-0.134798	5.17191e-17	Ex
CENPP	1.55965e-21	-0.127676	5.23076e-17	Ex
ARHGEF9	1.71115e-21	-0.113492	5.73884e-17	Ex
SLCO3A1	1.86613e-21	-0.123882	6.25861e-17	Ex
CLEC16A	1.9491e-21	-0.102455	6.53689e-17	Ex
PPARG	2.01719e-21	-0.142231	6.76526e-17	Ex
MIA2	2.71588e-21	-0.105397	9.1085e-17	Ex
HS6ST3	2.90784e-21	-0.161118	9.75231e-17	Ex
ESYT2	2.93772e-21	-0.143925	9.85253e-17	Ex
DCC	3.19668e-21	-0.133428	1.0721e-16	Ex
MTF2	3.47901e-21	-0.108677	1.16679e-16	Ex
ANKRD30BL	3.76951e-21	-0.112253	1.26422e-16	Ex
CASC6	3.80635e-21	-0.126863	1.27657e-16	Ex
ABL1	4.01478e-21	-0.102639	1.34648e-16	Ex
DGKZ	4.53751e-21	-0.134494	1.52179e-16	Ex
EML4	4.9722e-21	-0.102409	1.66758e-16	Ex
CAMK1D	4.98558e-21	-0.112116	1.67206e-16	Ex
DHRSX	6.85056e-21	-0.131023	2.29754e-16	Ex
TATDN1	6.99521e-21	-0.10677	2.34605e-16	Ex
SNX8	7.56043e-21	-0.126581	2.53562e-16	Ex
COQ4	8.08508e-21	-0.101584	2.71157e-16	Ex
LAMA3	1.46969e-20	-0.134006	4.92905e-16	Ex
ZNF883	1.55814e-20	-0.117031	5.22568e-16	Ex
CRYBG3	1.63691e-20	-0.117794	5.48988e-16	Ex
CCDC171	1.6651e-20	-0.118412	5.58443e-16	Ex
SGK1	1.78772e-20	-0.121044	5.99564e-16	Ex
GABRG3	2.10277e-20	-0.110691	7.05226e-16	Ex
PPP6R2	2.23822e-20	-0.118618	7.50654e-16	Ex
HIC2	2.25986e-20	-0.101677	7.57911e-16	Ex
LARGE1	2.60519e-20	-0.121157	8.73727e-16	Ex
LINC01358	3.81848e-20	-0.155569	1.28064e-15	Ex
ANKRD7	3.90723e-20	-0.12819	1.31041e-15	Ex
PMM2	4.04926e-20	-0.118834	1.35804e-15	Ex
TTC27	4.34715e-20	-0.103552	1.45795e-15	Ex
AC034195.1	4.36206e-20	-0.193795	1.46295e-15	Ex
LINC01934	4.39206e-20	-0.131266	1.47301e-15	Ex
CELF5	6.58313e-20	-0.104518	2.20785e-15	Ex
PC	9.22434e-20	-0.104599	3.09366e-15	Ex
GPC1	9.48534e-20	-0.11835	3.18119e-15	Ex
AVIL	1.21892e-19	-0.122072	4.08801e-15	Ex
AC027682.4	1.27473e-19	-0.106274	4.2752e-15	Ex
ALG14	1.38986e-19	-0.113961	4.66131e-15	Ex
HECW2	1.48551e-19	-0.100348	4.98211e-15	Ex
CASC2	1.50307e-19	-0.127917	5.04099e-15	Ex
CRLF3	1.67331e-19	-0.105524	5.61196e-15	Ex
TEX9	2.02766e-19	-0.113644	6.80037e-15	Ex
NAV1	2.02865e-19	-0.116331	6.80368e-15	Ex
POT1-AS1	3.49304e-19	-0.125459	1.1715e-14	Ex
CDHR3	3.88758e-19	-0.1562	1.30382e-14	Ex
CBWD6	4.31434e-19	-0.115247	1.44694e-14	Ex
AL591885.1	4.32359e-19	-0.103124	1.45004e-14	Ex
WASHC1	4.48099e-19	-0.106968	1.50284e-14	Ex
MYRIP	5.49666e-19	-0.129225	1.84347e-14	Ex
COLQ	5.6951e-19	-0.131947	1.91002e-14	Ex
ZNF248	6.05886e-19	-0.106162	2.03202e-14	Ex
TSPAN5	1.00446e-18	-0.127693	3.36874e-14	Ex
KIT	1.04392e-18	-0.124139	3.50109e-14	Ex
PRMT7	1.15524e-18	-0.105795	3.87446e-14	Ex
CACNA1B	1.29979e-18	-0.102526	4.35924e-14	Ex
VLDLR-AS1	1.42909e-18	-0.138061	4.79288e-14	Ex
UTY	1.74335e-18	-0.233301	5.84684e-14	Ex
FAM78B	2.52434e-18	-0.118158	8.46613e-14	Ex
FAM102B	3.30375e-18	-0.106715	1.10801e-13	Ex
FAM222B	3.48247e-18	-0.10439	1.16795e-13	Ex
TMEM181	3.60259e-18	-0.136697	1.20824e-13	Ex
LINC00511	4.09897e-18	-0.139216	1.37471e-13	Ex
TULP4	4.28514e-18	-0.11494	1.43715e-13	Ex
AP001528.2	4.44211e-18	-0.102112	1.48979e-13	Ex
HAGH	4.7711e-18	-0.101062	1.60013e-13	Ex
NFE2L2	6.26583e-18	-0.113111	2.10143e-13	Ex
FMNL2	6.81156e-18	-0.109755	2.28446e-13	Ex
CLYBL	6.92175e-18	-0.115935	2.32142e-13	Ex
NR6A1	8.05575e-18	-0.129712	2.70174e-13	Ex
DNAJC10	9.03368e-18	-0.126001	3.02972e-13	Ex
SCAI	9.15464e-18	-0.104012	3.07028e-13	Ex
SHISA9	9.2859e-18	-0.105229	3.11431e-13	Ex
FEZF2	1.31884e-17	-0.103834	4.42312e-13	Ex
PLXNA4	1.37979e-17	-0.108798	4.62755e-13	Ex
FBXO34	1.97541e-17	-0.119929	6.62511e-13	Ex
ZNF440	2.00458e-17	-0.104516	6.72295e-13	Ex
TUB	2.04799e-17	-0.113903	6.86855e-13	Ex
ZNF611	2.16579e-17	-0.105614	7.26363e-13	Ex
SIL1	2.38283e-17	-0.108662	7.99153e-13	Ex
TSEN2	3.0021e-17	-0.101311	1.00684e-12	Ex
SPTAN1	3.02253e-17	-0.110228	1.0137e-12	Ex
CHST15	3.19535e-17	-0.105039	1.07166e-12	Ex
PDZRN4	3.91822e-17	-0.16316	1.31409e-12	Ex
PTPRN2	4.64283e-17	-0.139659	1.55711e-12	Ex
HGSNAT	4.94381e-17	-0.126384	1.65806e-12	Ex
TRHDE	5.13672e-17	-0.365902	1.72275e-12	Ex
DDX10	5.36621e-17	-0.101292	1.79972e-12	Ex
E2F3	7.9756e-17	-0.104833	2.67486e-12	Ex
FAM189A1	8.90637e-17	-0.147394	2.98702e-12	Ex
GTF2H2	9.66926e-17	-0.10563	3.24287e-12	Ex
BDH1	1.08582e-16	-0.110267	3.64161e-12	Ex
SDK1	1.08823e-16	-0.184273	3.64971e-12	Ex
LINC01135	1.15788e-16	-0.12302	3.88329e-12	Ex
ZBTB20	1.24567e-16	-0.131778	4.17771e-12	Ex
XRCC4	1.40224e-16	-0.11246	4.70283e-12	Ex
MBP	1.48814e-16	-0.118572	4.99091e-12	Ex
ARHGAP10	1.61647e-16	-0.149727	5.42131e-12	Ex
PCAT1	2.16771e-16	-0.142673	7.27005e-12	Ex
PGBD1	2.23009e-16	-0.100998	7.47926e-12	Ex
IQSEC2	3.03593e-16	-0.104768	1.01819e-11	Ex
DAAM1	3.09235e-16	-0.107732	1.03711e-11	Ex
GREB1L	3.15417e-16	-0.220521	1.05785e-11	Ex
TTC8	3.19593e-16	-0.143246	1.07185e-11	Ex
ROR1	3.3505e-16	-0.108084	1.12369e-11	Ex
AP3B2	3.55339e-16	-0.106362	1.19174e-11	Ex
DISC1	4.62118e-16	-0.14411	1.54985e-11	Ex
AC092378.1	5.8228e-16	-0.108147	1.95285e-11	Ex
TAF1	6.57118e-16	-0.100404	2.20384e-11	Ex
FAM13C	6.8377e-16	-0.129395	2.29323e-11	Ex
SH3PXD2B	1.09489e-15	-0.115192	3.67205e-11	Ex
SHANK2	1.31137e-15	-0.11448	4.39807e-11	Ex
CTBP2	1.32153e-15	-0.106846	4.43216e-11	Ex
KANSL1L	1.44342e-15	-0.10711	4.84094e-11	Ex
IQCK	1.5904e-15	-0.101265	5.33387e-11	Ex
TMTC1	1.6033e-15	-0.104898	5.37715e-11	Ex
AC092131.1	1.7901e-15	-0.197624	6.00365e-11	Ex
AC004784.1	2.10277e-15	-0.105769	7.05228e-11	Ex
KCND2	2.27403e-15	-0.137154	7.62663e-11	Ex
PALM2	2.50876e-15	-0.133642	8.41388e-11	Ex
SMURF2	2.54761e-15	-0.10383	8.54416e-11	Ex
WBP1L	2.64936e-15	-0.106504	8.88542e-11	Ex
C3orf67-AS1	2.74252e-15	-0.144599	9.19786e-11	Ex
RFX3-AS1	3.04868e-15	-0.191545	1.02246e-10	Ex
CCZ1B	4.85513e-15	-0.106377	1.62831e-10	Ex
ZNF827	6.39359e-15	-0.110835	2.14428e-10	Ex
RTF1	6.65207e-15	-0.115161	2.23097e-10	Ex
LINC02210-CRHR1	9.36891e-15	-0.119124	3.14215e-10	Ex
SIDT1	1.21319e-14	-0.100912	4.06879e-10	Ex
CCDC148	1.34022e-14	-0.100331	4.49484e-10	Ex
AC008591.1	1.44592e-14	-0.164193	4.84931e-10	Ex
S100PBP	1.65164e-14	-0.116854	5.53926e-10	Ex
ARSB	1.72852e-14	-0.109094	5.7971e-10	Ex
AC010230.1	1.76948e-14	-0.11279	5.9345e-10	Ex
AL442647.1	1.80525e-14	-0.117863	6.05445e-10	Ex
MFHAS1	1.87419e-14	-0.104087	6.28567e-10	Ex
COL6A1	1.98162e-14	-0.1019	6.64596e-10	Ex
WSCD2	2.1005e-14	-0.121891	7.04466e-10	Ex
XKR6	2.24233e-14	-0.112235	7.52032e-10	Ex
SHLD2	2.27993e-14	-0.11349	7.64642e-10	Ex
AC027644.4	2.63509e-14	-0.109369	8.83757e-10	Ex
SH3KBP1	3.04299e-14	-0.128155	1.02056e-09	Ex
ERC1	3.55349e-14	-0.103271	1.19177e-09	Ex
AC002066.1	4.80204e-14	-0.129863	1.61051e-09	Ex
ENOX2	7.42123e-14	-0.110814	2.48893e-09	Ex
AC007319.1	7.53309e-14	-0.22035	2.52645e-09	Ex
AL160290.2	1.22365e-13	-0.112414	4.10388e-09	Ex
SH3RF3	1.22746e-13	-0.14546	4.11665e-09	Ex
ATP6V0A2	1.77191e-13	-0.107739	5.94263e-09	Ex
ANO5	1.84279e-13	-0.125444	6.18036e-09	Ex
SCGB2B2	2.11022e-13	-0.103471	7.07727e-09	Ex
PDE3B	2.3228e-13	-0.11923	7.79022e-09	Ex
PCLO	2.4546e-13	-0.105892	8.23224e-09	Ex
RECK	3.45647e-13	-0.103425	1.15923e-08	Ex
LMCD1-AS1	3.54708e-13	-0.119749	1.18962e-08	Ex
DNM2	4.12614e-13	-0.10013	1.38383e-08	Ex
FRMD3	5.24472e-13	-0.123635	1.75897e-08	Ex
NELL1	5.32545e-13	-0.143808	1.78605e-08	Ex
RAVER2	5.61271e-13	-0.100772	1.88239e-08	Ex
PPP2R3A	8.467e-13	-0.103239	2.83966e-08	Ex
PRKAG2	1.05594e-12	-0.104474	3.54141e-08	Ex
FARP2	1.23953e-12	-0.10506	4.15713e-08	Ex
DCLK1	1.36488e-12	-0.104511	4.57752e-08	Ex
LINC00871	1.43439e-12	-0.163737	4.81065e-08	Ex
RPS6KC1	1.48911e-12	-0.11161	4.99418e-08	Ex
ST8SIA5	2.1298e-12	-0.167134	7.14293e-08	Ex
TPCN1	2.54907e-12	-0.108228	8.54906e-08	Ex
ATP10A	2.73557e-12	-0.185214	9.17457e-08	Ex
SGCD	2.77491e-12	-0.109498	9.30648e-08	Ex
TMEM178B	2.94695e-12	-0.148802	9.88347e-08	Ex
GPC5	3.46719e-12	-0.153927	1.16283e-07	Ex
HLCS	4.98002e-12	-0.100259	1.6702e-07	Ex
NUBPL	5.10875e-12	-0.100203	1.71337e-07	Ex
SMURF1	5.23069e-12	-0.101094	1.75427e-07	Ex
DGKI	7.47124e-12	-0.142381	2.5057e-07	Ex
SULF2	9.26026e-12	-0.151297	3.10571e-07	Ex
LINC02343	1.05677e-11	-0.104845	3.54421e-07	Ex
ZNF804A	1.20098e-11	-0.176038	4.02784e-07	Ex
FBXO33	1.57549e-11	-0.104097	5.28387e-07	Ex
LINC00937	2.0106e-11	-0.109486	6.74316e-07	Ex
LY86-AS1	2.75133e-11	-0.106088	9.22742e-07	Ex
POSTN	3.00375e-11	-0.303746	1.0074e-06	Ex
MAN1A1	3.43108e-11	-0.155585	1.15071e-06	Ex
AZIN1-AS1	4.06429e-11	-0.127366	1.36308e-06	Ex
TBC1D32	6.85371e-11	-0.110638	2.2986e-06	Ex
CDH8	6.888e-11	-0.121704	2.3101e-06	Ex
FCHSD2	7.18189e-11	-0.148532	2.40866e-06	Ex
SUSD1	8.13066e-11	-0.106293	2.72686e-06	Ex
PRMT9	8.57687e-11	-0.106892	2.87651e-06	Ex
TNIK	1.21986e-10	-0.129619	4.09115e-06	Ex
OSBPL3	1.24758e-10	-0.115779	4.18413e-06	Ex
GRIK1	1.42432e-10	-0.110571	4.77689e-06	Ex
SORBS2	1.52589e-10	-0.114303	5.11753e-06	Ex
MIRLET7BHG	2.18522e-10	-0.102428	7.3288e-06	Ex
SNRPN	3.27459e-10	-0.135485	1.09823e-05	Ex
NAIP	3.42298e-10	-0.111747	1.148e-05	Ex
UBE2E1	4.05574e-10	-0.104403	1.36022e-05	Ex
AL139383.1	4.61258e-10	-0.127571	1.54697e-05	Ex
SYT17	5.28736e-10	-0.11677	1.77327e-05	Ex
AC022523.1	5.31899e-10	-0.100586	1.78388e-05	Ex
MTUS2	6.53351e-10	-0.109283	2.19121e-05	Ex
GPATCH2	6.81133e-10	-0.105575	2.28438e-05	Ex
LRP1B	6.9867e-10	-0.108984	2.3432e-05	Ex
TTTY14	8.55431e-10	-0.182969	2.86894e-05	Ex
CDH4	1.95295e-09	-0.156625	6.54979e-05	Ex
PPP1R13B	1.95377e-09	-0.104945	6.55255e-05	Ex
TFDP2	4.03877e-09	-0.119185	0.000135452	Ex
CACNG8	6.53517e-09	-0.126133	0.000219176	Ex
CACNG3	2.38532e-08	-0.103524	0.000799988	Ex
LINC02055	2.61735e-08	-0.10233	0.000877808	Ex
MDGA2	2.94496e-08	-0.101681	0.000987681	Ex
RAB3B	3.29715e-08	-0.130976	0.0011058	Ex
ZDHHC14	3.31321e-08	-0.121074	0.00111118	Ex
MIAT	4.68542e-08	-0.103509	0.0015714	Ex
LINC00535	4.85385e-08	-0.103586	0.00162788	Ex
KCNQ3	4.95401e-08	-0.113048	0.00166148	Ex
NHSL1	6.68263e-08	-0.131151	0.00224122	Ex
EPS15	7.92818e-08	-0.108734	0.00265895	Ex
PAM	9.03182e-08	-0.108962	0.00302909	Ex
LINC01088	9.84854e-08	-0.26648	0.003303	Ex
CNTNAP3	9.85526e-08	-0.113616	0.00330526	Ex
RGL1	1.18124e-07	-0.115373	0.00396163	Ex
CAMK2D	1.19203e-07	-0.104335	0.00399784	Ex
NT5DC3	2.14519e-07	-0.111178	0.00719455	Ex
NLGN4Y	4.50422e-07	-0.265628	0.0151062	Ex
MMD2	5.064e-07	-0.101542	0.0169836	Ex
VCAN	5.06633e-07	-0.115586	0.0169915	Ex
MYO16	5.13065e-07	-0.151407	0.0172072	Ex
RCOR1	1.10792e-06	-0.104919	0.0371574	Ex
MIR2052HG	1.31743e-06	-0.136008	0.044184	Ex
