# Supplementary material for: Multisensory gamma stimulation enhances adult neurogenesis and improves cognitive function in male mice with Down Syndrome
Source: PLoS One. 2025 Apr 24;20(4):e0317428. doi: 10.1371/journal.pone.0317428 (PMC12021272; doi:10.1371/journal.pone.0317428)
Supplement: S7 Table — (XLSX) [file pone.0317428.s018.xlsx]

## Sheet: Sheet1
Table S7: Top transcription factors associated with module Ex-7
Rank	TF	Score	Overlapping_Genes
1	TCF4	0.0006143	TRMT9B,ELAVL4,SLC35F1,FNBP1L,ASTN2,FGF12,MTSS1,GRIA4
2	POU6F2	0.0006223	TMEM132D,MIR124-2HG,GAP43,ADGRA1,VSNL1,GABRA3,ELAVL4,SLC35F1,SERPINI1,RXFP1
3	ZMAT4	0.0007123	TMEM132D,SORCS1,ETV1,ANK1,CDH6,GAP43,VSNL1,ELMO1,CNTN4,SERPINI1,ASIC2,FGF12,VAT1L
4	PBX3	0.001229	GAP43,KHDRBS2,ADGRA1,ELAVL4,KLHL1,LIN7A,FNBP1L,GRIA4
5	RORB	0.001245	TMEM132D,MIR124-2HG,GAP43,ADGRA1,VSNL1,GABRA3,ELAVL4,SLC35F1,SERPINI1
6	TFAP2D	0.001425	TMEM132D,THRB,CNTN6,ELAVL4,KLHL1,ANK1,HS3ST2,NR4A2,RSPO2,CNTN4,ASIC2,FGF12
7	PURG	0.001843	GAP43,ADGRA1,ELAVL4,PBX3,FNBP1L,GRIA4
8	EMX1	0.001867	TMEM132D,MIR124-2HG,GAP43,ADGRA1,VSNL1,GABRA3,ELAVL4,SERPINI1,RXFP1
9	ESRRG	0.002137	THRB,ELAVL4,FN1,SORCS1,ETV1,ANK1,CDH6,NR4A2,PDE4B,ELMO1,CNTN4,FGF12
10	SOX6	0.002457	PCDH15,SLC35F1,ETV1,FNBP1L,ANK1,GRIA4
