# Supplementary material for: Multisensory gamma stimulation enhances adult neurogenesis and improves cognitive function in male mice with Down Syndrome
Source: PLoS One. 2025 Apr 24;20(4):e0317428. doi: 10.1371/journal.pone.0317428 (PMC12021272; doi:10.1371/journal.pone.0317428)
Supplement: S8 Table — (XLSX) [file pone.0317428.s019.xlsx]

## Sheet: Sheet1
Table S8: differentially expressed genes following 40Hz stimulation along the granule cell developmental trajectory
Gene	q_value	estimate
Clk1	0.00226203	-0.285559
C1ql3	1.18169e-05	-0.338997
Dync1i2	0.000422385	-0.257588
Pcsk2	0.00442809	-0.235658
Pex5l	0.00201684	-0.274312
6530403H02Rik	0.00604778	-0.308335
Sema3e	0.00236779	-0.688671
Auts2	0.000105131	-0.141899
Cnot3	0.00016851	-0.595785
Fgfr2	9.85222e-05	-0.295159
Agrp	0.01056	-0.660814
Kirrel3	3.64034e-06	-0.212628
Arpp21	0.0103727	-0.195261
4930567K20Rik	0.0408205	-0.567777
Hivep2	0.00225546	-0.18561
Ank3	0.000959881	-0.133405
Cfap54	2.78234e-08	0.632513
Slc26a10	0.00528483	-0.959986
Gria1	0.00236752	-0.143974
Glp2r	0.0266167	-0.46289
A830036E02Rik	0.038303	0.631103
Ddx5	7.10466e-07	-0.30105
Dgkb	0.0458977	-0.199702
Brd9	3.18741e-06	-0.455301
Erc2	0.0180393	-0.130051
Cacna1d	0.040151	-0.182092
Gm20642	4.186e-05	-0.354576
Pdzrn4	2.41223e-11	-0.610287
Gm50250	0.0021967	-0.490068
Malat1	1.29325e-54	-0.310129
Fth1	0.0150973	0.477081
Trpm3	0.0290561	-0.157066
mt-Nd1	8.50738e-16	1.25452
mt-Nd2	2.53414e-12	1.17023
mt-Co1	9.4709e-16	0.853672
mt-Co2	1.61108e-28	1.26663
mt-Atp6	1.41193e-31	1.33008
mt-Co3	3.96616e-37	1.26514
mt-Nd3	0.0406925	0.708923
mt-Nd4	7.37735e-14	1.12115
mt-Cytb	4.02671e-17	1.15734
