# Supplementary material for: Multisensory gamma stimulation enhances adult neurogenesis and improves cognitive function in male mice with Down Syndrome
Source: PLoS One. 2025 Apr 24;20(4):e0317428. doi: 10.1371/journal.pone.0317428 (PMC12021272; doi:10.1371/journal.pone.0317428)
Supplement: S9 Table A-B — (ZIP) [file pone.0317428.s020.zip]

Archive with 3 entries (2 files):
- Table9/
- Table9/TableS9A.xlsx
- Table9/TableS9B.xlsx
