# Supplementary material for: Multisensory gamma stimulation enhances adult neurogenesis and improves cognitive function in male mice with Down Syndrome
Source: PLoS One. 2025 Apr 24;20(4):e0317428. doi: 10.1371/journal.pone.0317428 (PMC12021272; doi:10.1371/journal.pone.0317428)
Supplement: S9 Table A-B — (ZIP) [file pone.0317428.s020.zip › Table9/TableS9A.xlsx]

## Sheet: Sheet1
TableS9A: list of DEGs in cluster 3 vs cluster 1 of immature granule cells
Gene	p_val	avg_log2FC	p_val_adj
mt-Atp6	1.09606e-88	2.46373	2.8308e-84
mt-Co3	1.52641e-78	2.24404	3.94226e-74
mt-Co1	4.24877e-77	2.1131	1.09733e-72
mt-Co2	4.74937e-72	2.13999	1.22662e-67
mt-Cytb	4.85539e-50	1.84144	1.254e-45
mt-Nd1	8.37661e-50	1.76292	2.16343e-45
mt-Nd4	1.5104e-39	1.6762	3.90092e-35
mt-Nd2	1.14358e-30	1.40772	2.95353e-26
Egfem1	7.64495e-27	-0.643675	1.97446e-22
Lrp1b	1.48581e-23	-0.409204	3.83741e-19
mt-Nd3	2.26285e-19	1.01766	5.84426e-15
Slc4a4	1.25551e-17	-0.653645	3.24261e-13
Rfx3	1.92289e-17	-0.480362	4.96624e-13
Ahcyl2	1.84627e-15	-0.501683	4.76837e-11
Galnt17	2.7318e-15	-0.479152	7.05543e-11
Auts2	5.34176e-15	-0.321765	1.37962e-10
mt-Nd5	1.40281e-13	0.751159	3.62305e-09
Sphkap	6.6433e-13	-0.663396	1.71576e-08
Rapgef5	1.01143e-12	-0.565578	2.61222e-08
Nr3c2	1.97402e-12	-0.516121	5.0983e-08
Gsg1l	6.88627e-12	0.734154	1.77852e-07
Sntb2	1.60674e-11	0.618859	4.14974e-07
Tafa2	1.91498e-11	-0.445704	4.94582e-07
Il1rap	2.37122e-11	-0.530636	6.12415e-07
Trpc6	3.33682e-11	0.792804	8.618e-07
Slit3	1.15714e-10	-0.314921	2.98853e-06
Hectd2	1.65034e-10	-0.703342	4.26234e-06
mt-Nd4l	2.41734e-10	0.650565	6.24325e-06
Pakap	2.86417e-10	-0.586048	7.3973e-06
Nptxr	4.30124e-10	0.748689	1.11088e-05
Nrg1	5.17478e-10	0.754047	1.33649e-05
Cdh8	1.13462e-09	-0.487598	2.93038e-05
Dlgap2	1.58427e-09	-0.349452	4.0917e-05
Adgrl3	2.41942e-09	0.4809	6.24864e-05
Pcdh7	3.65248e-09	0.689122	9.43325e-05
Magi2	5.67042e-09	-0.287584	0.00014645
Slc7a14	7.10595e-09	0.513584	0.000183525
Sv2c	1.07784e-08	0.60683	0.000278374
Mast4	1.30948e-08	-0.585518	0.0003382
Adgrb2	2.11142e-08	0.49737	0.000545317
Me3	2.67141e-08	-0.594675	0.000689945
Focad	4.05818e-08	-0.561043	0.00104811
Prkce	5.54097e-08	-0.306506	0.00143107
App	6.05783e-08	0.427724	0.00156455
Rtl4	6.27134e-08	-0.660759	0.0016197
Rasgrf2	6.51487e-08	-0.513811	0.00168259
Sgcz	6.74862e-08	0.636594	0.00174297
Fat3	6.98149e-08	-0.57437	0.00180311
Nrp1	1.12094e-07	-0.521369	0.00289505
Rasal2	1.45042e-07	-0.31475	0.003746
Lgi1	1.48395e-07	-0.473904	0.0038326
Mtus2	1.51931e-07	0.334082	0.00392392
Syt11	1.54262e-07	0.522819	0.00398413
Mapk4	2.08716e-07	0.629534	0.00539051
Ptprj	2.1895e-07	-0.471008	0.00565481
Pip5k1b	3.15086e-07	-0.385	0.00813773
Esrrg	3.45414e-07	-0.599416	0.008921
2900097C17Rik	3.47353e-07	0.554377	0.00897108
Arhgef28	3.86655e-07	-0.493455	0.00998615
Mapk1	4.33985e-07	0.304741	0.0112085
Sidt1	4.3758e-07	-0.480544	0.0113014
Cdon	5.98508e-07	0.332067	0.0154577
Psap	6.42909e-07	0.545644	0.0166044
Herc3	8.58755e-07	-0.301303	0.0221791
Ntrk3	9.07277e-07	-0.29862	0.0234323
Tenm1	9.45635e-07	-0.503852	0.0244229
Ano6	9.8156e-07	-0.463021	0.0253507
Tmem132b	1.29352e-06	-0.367574	0.0334077
Sorl1	1.3968e-06	-0.34333	0.0360752
Stxbp6	1.79175e-06	0.431703	0.0462755
Baiap2	1.92928e-06	0.313702	0.0498276
