# Supplementary material for: Multisensory gamma stimulation enhances adult neurogenesis and improves cognitive function in male mice with Down Syndrome
Source: PLoS One. 2025 Apr 24;20(4):e0317428. doi: 10.1371/journal.pone.0317428 (PMC12021272; doi:10.1371/journal.pone.0317428)
Supplement: S9 Table A-B — (ZIP) [file pone.0317428.s020.zip › Table9/TableS9B.xlsx]

## Sheet: Sheet1
TableS9B: list of DEGs in cluster 3 vs cluster 2 of immature granule cells
Gene	p_val	avg_log2FC	p_val_adj
mt-Atp6	4.37e-48	2.13215	1.13e-43
mt-Co1	1.77e-47	2.02571	4.57e-43
mt-Co2	6.06e-47	2.06864	1.57e-42
mt-Co3	1.27e-43	1.99114	3.29e-39
Tenm2	2.1e-40	-0.969475	5.43e-36
Tenm4	2.44e-33	-1.38858	6.3e-29
mt-Cytb	1.73e-30	1.60153	4.47e-26
mt-Nd4	1.45e-27	1.6934	3.74e-23
Pdzrn4	2.21e-26	-1.64905	5.7e-22
mt-Nd1	4.68e-26	1.41304	1.21e-21
Cdh13	8.99e-24	-1.25403	2.32e-19
Trpm3	2.72e-23	-0.625597	7.03e-19
Negr1	1.96e-22	-0.592808	5.06e-18
Dcc	1.26e-18	-0.739411	3.25e-14
Pde1a	4.06e-18	-1.05213	1.05e-13
mt-Nd2	5.3e-18	1.24338	1.37e-13
Epha7	2.18e-17	0.937852	5.62e-13
Cadm2	2.5e-17	0.47727	6.45e-13
Macrod2	2.53e-16	-0.551548	6.53e-12
Nlgn1	5.19e-16	-0.394198	1.34e-11
6530403H02Rik	2.24e-15	-0.924546	5.77e-11
Ano2	8.43e-15	-1.02424	2.18e-10
Car10	1.23e-14	-0.802025	3.19e-10
Lsamp	1.39e-14	-0.279674	3.6e-10
Opcml	5.18e-14	0.551523	1.34e-09
Myo5b	1.02e-13	-1.0081	2.64e-09
Pex5l	1.17e-13	-0.787946	3.02e-09
Ppp3ca	1.43e-13	0.411638	3.69e-09
Xkr4	2.11e-13	-0.648474	5.44e-09
Nkain2	3.92e-13	-0.333534	1.01e-08
Grid2	6.96e-13	-0.85084	1.8e-08
Thsd7b	8.55e-13	-0.951273	2.21e-08
Col23a1	1.18e-12	-0.899726	3.05e-08
Edil3	3.27e-12	-0.693196	8.46e-08
Thrb	4.34e-12	-0.86194	1.12e-07
Sgcz	7.79e-12	-0.851162	2.01e-07
Epha5	1.12e-11	0.747467	2.9e-07
Nhs	1.4e-11	-1.04738	3.62e-07
Lcorl	3.62e-11	-0.790721	9.34e-07
Prkn	3.78e-11	-0.630015	9.75e-07
Kirrel3	8.17e-11	-0.450514	2.11e-06
Ncam2	8.32e-11	-0.450475	2.15e-06
Pcsk5	8.7e-11	-0.659768	2.25e-06
Dab1	1.1e-10	-0.297804	2.84e-06
Cadm1	1.61e-10	-0.491878	4.16e-06
Stk32b	2.31e-10	-0.736258	5.97e-06
Slc24a3	3.59e-10	-0.620451	9.28e-06
Stxbp6	4.62e-10	0.644351	1.19e-05
Ptprd	5.28e-10	-0.288634	1.36e-05
mt-Nd3	5.68e-10	0.836942	1.47e-05
March1	5.79e-10	-0.642094	1.5e-05
4930467D21Rik	9.09e-10	-0.895209	2.35e-05
Syndig1	1.02e-09	0.692507	2.64e-05
Asic2	1.04e-09	-0.747397	2.69e-05
Tcerg1l	1.2e-09	-0.733838	3.09e-05
Zfp423	1.23e-09	-0.677399	3.17e-05
Meg3	1.41e-09	-0.379977	3.64e-05
Frmd4a	1.42e-09	-0.40155	3.66e-05
Adcy1	1.82e-09	0.796894	4.71e-05
Col25a1	3.23e-09	-0.744276	8.33e-05
Erc2	4.26e-09	-0.277184	0.000109981
Fgf14	4.37e-09	-0.291445	0.000112974
Scn9a	4.52e-09	-0.85073	0.000116733
Greb1l	8.92e-09	-0.660152	0.000230473
Ccser1	9.57e-09	-0.408737	0.000247267
Sema6d	1.02e-08	0.712938	0.000264009
Trhr	1.12e-08	-0.642616	0.000289688
D430041D05Rik	1.2e-08	-0.535738	0.000310417
Eml6	1.27e-08	-0.602369	0.000327482
Prr16	1.92e-08	-0.618731	0.000494603
Rbm5	2.18e-08	-0.654734	0.000562231
Ncdn	2.66e-08	0.822017	0.000687959
Sergef	3.12e-08	-0.605015	0.000806686
Dgkb	5.82e-08	-0.506247	0.0015031
Gcnt2	6.15e-08	-0.529281	0.00158953
Kcnmb2	6.69e-08	-0.651789	0.00172752
Ano4	9.19e-08	-0.665715	0.00237361
Fstl4	1.88e-07	0.835388	0.00486679
Gm29683	2.07e-07	-0.593487	0.00535734
Tox3	2.25e-07	-0.687738	0.00581666
Slc8a1	2.32e-07	-0.639202	0.00599537
Nkain3	2.49e-07	-0.472689	0.00642089
Plcl1	2.6e-07	0.588859	0.00670866
mt-Nd4l	2.82e-07	0.605656	0.00729194
A230006K03Rik	5.27e-07	-0.63186	0.0136166
Kcnd3	5.47e-07	-0.531684	0.0141186
mt-Atp8	5.48e-07	0.404668	0.0141616
Ldlrad4	5.93e-07	0.646988	0.0153139
Tafa5	6.45e-07	-0.565007	0.0166537
Arhgap18	6.65e-07	-0.544381	0.017182
Rasal2	9.33e-07	0.560382	0.0240905
2210408F21Rik	9.46e-07	-0.567281	0.0244285
Plpp4	9.81e-07	-0.608775	0.0253428
Tanc1	1.11e-06	0.460784	0.0286448
Caln1	1.28e-06	-0.476895	0.0329785
Prox1	1.32e-06	0.259791	0.0340103
Atp2b4	1.35e-06	-0.531007	0.034924
Cntn4	1.44e-06	-0.611342	0.0371563
Sorcs2	1.47e-06	-0.550305	0.0378435
Kif26b	1.7e-06	-0.476358	0.0437946
Ano6	1.7e-06	-0.518119	0.0438259
Slc35f4	1.86e-06	-0.581149	0.0479697
Trappc9	1.87e-06	-0.496465	0.0482458
